# Supplementary material for: Genome-wide identification and characterization of NAC genes in Brassica juncea var. tumida
Source: PeerJ. 2021 May 5;9:e11212. doi: 10.7717/peerj.11212 (PMC8106399; doi:10.7717/peerj.11212)
Supplement: Data S1 [file peerj-09-11212-s001.zip]

Archive with 9 entries (8 files):
- qRT_PCR Raw data/
- qRT_PCR Raw data/qRT-PCR threshold valueú¿Ctú⌐2019-8.26-2.xls
- qRT_PCR Raw data/qRT-PCR threshold valueú¿Ctú⌐2019-8.27-2.xls
- qRT_PCR Raw data/qRT-PCR threshold valueú¿Ctú⌐2019-8.27.xls
- qRT_PCR Raw data/qRT-PCR threshold valueú¿Ctú⌐2019-8.28-2.xls
- qRT_PCR Raw data/qRT-PCR threshold valueú¿Ctú⌐2019-8.28.xls
- qRT_PCR Raw data/qRT-PCR threshold valueú¿Ctú⌐2019-8.29-2.xls
- qRT_PCR Raw data/qRT-PCR threshold valueú¿Ctú⌐2019-8.29.xls
- qRT_PCR Raw data/qRT-PCR threshold valueú¿Ctú⌐2019-8.30.xls
