# Supplementary material for: Genome-wide identification and characterization of NAC genes in Brassica juncea var. tumida
Source: PeerJ. 2021 May 5;9:e11212. doi: 10.7717/peerj.11212 (PMC8106399; doi:10.7717/peerj.11212)
Supplement: Data S1 [file peerj-09-11212-s001.zip › qRT_PCR Raw data/qRT-PCR threshold valueú¿Ctú⌐2019-8.26-2.xls]

## Sheet: 1-SYBR
	1	2	3	4	5	6	7	8	9	10	11
A	SYBR	SYBR	SYBR		SYBR	SYBR	SYBR		SYBR	SYBR	SYBR
	21.9979	22.6052	22.1786		32.0731	32.0436	33.4063		23.9115	23.8505	23.954
	BjuB012485(actin)-0h-cold	BjuB012485(actin)-0h-cold	BjuB012485(actin)-0h-cold		BjuNAC006-0h-cold	BjuNAC006-0h-cold	BjuNAC006-0h-cold		BjuNAC268-0h-cold	BjuNAC268-0h-cold	BjuNAC268-0h-cold
	Unknown	Unknown	Unknown		Unknown	Unknown	Unknown		Unknown	Unknown	Unknown
B	SYBR	SYBR	SYBR		SYBR	SYBR	SYBR		SYBR	SYBR	SYBR
	28.8639	29.3646	29.6246		29.5323	31.7334	30.6256		29.2906	29.0922	29.3531
	BjuNAC073-0h-cold	BjuNAC073-0h-cold	BjuNAC073-0h-cold		BjuNAC074-0h-cold	BjuNAC074-0h-cold	BjuNAC074-0h-cold		BjuNAC074-0h-cold	BjuNAC074-0h-cold	BjuNAC074-0h-cold
	Unknown	Unknown	Unknown		Unknown	Unknown	Unknown		Unknown	Unknown	Unknown
C	SYBR	SYBR	SYBR		SYBR	SYBR	SYBR		SYBR	SYBR	SYBR
	30.5849	30.6055	30.6763		37.9659	35.5529	36.70		21.186	21.1781	21.2029
	BjuNAC240-0h-cold	BjuNAC240-0h-cold	BjuNAC240-0h-cold		BjuNAC208-0h-cold	BjuNAC208-0h-cold	BjuNAC208-0h-cold		BjuB012485(actin)-6h-cold	BjuB012485(actin)-6h-cold	BjuB012485(actin)-6h-cold
	Unknown	Unknown	Unknown		Unknown	Unknown	Unknown		Unknown	Unknown	Unknown
D	SYBR	SYBR	SYBR		SYBR	SYBR	SYBR		SYBR	SYBR	SYBR
	29.8706	29.463	29.1693		N/A	N/A	N/A		27.9651	27.868	27.8064
	BjuNAC241-0h-cold	BjuNAC241-0h-cold	BjuNAC241-0h-cold		BjuNAC105-0h-cold	BjuNAC105-0h-cold	BjuNAC105-0h-cold		BjuNAC073-6h-cold	BjuNAC073-6h-cold	BjuNAC073-6h-cold
	Unknown	Unknown	Unknown		Unknown	Unknown	Unknown		Unknown	Unknown	Unknown
E	SYBR	SYBR	SYBR		SYBR	SYBR	SYBR		SYBR	SYBR	SYBR
	27.8488	27.7113	27.8241		30.2995	30.5153	30.3715		29.7852	29.4378	29.604
	BjuNAC112-0h-cold	BjuNAC112-0h-cold	BjuNAC112-0h-cold		BjuNAC295-0h-cold	BjuNAC295-0h-cold	BjuNAC295-0h-cold		BjuNAC240-6h-cold	BjuNAC240-6h-cold	BjuNAC240-6h-cold
	Unknown	Unknown	Unknown		Unknown	Unknown	Unknown		Unknown	Unknown	Unknown
F	SYBR	SYBR	SYBR		SYBR	SYBR	SYBR		SYBR	SYBR	SYBR
	28.3408	28.7107	28.4036		30.5762	30.6757	30.5775		28.8155	28.621	27.3789
	BjuNAC184-0h-cold	BjuNAC184-0h-cold	BjuNAC184-0h-cold		BjuNAC170-0h-cold	BjuNAC170-0h-cold	BjuNAC170-0h-cold		BjuNAC241-6h-cold	BjuNAC241-6h-cold	BjuNAC241-6h-cold
	Unknown	Unknown	Unknown		Unknown	Unknown	Unknown		Unknown	Unknown	Unknown
G	SYBR	SYBR	SYBR		SYBR	SYBR	SYBR		SYBR	SYBR	SYBR
	27.633	27.237	27.1199		22.7667	22.8164	22.7505		27.6955	28.1344	27.7777
	BjuNAC083-0h-cold	BjuNAC083-0h-cold	BjuNAC083-0h-cold		BjuNAC178-0h-cold	BjuNAC178-0h-cold	BjuNAC178-0h-cold		BjuNAC184-6h-cold	BjuNAC184-6h-cold	BjuNAC184-6h-cold
	Unknown	Unknown	Unknown		Unknown	Unknown	Unknown		Unknown	Unknown	Unknown
H	SYBR	SYBR	SYBR		SYBR	SYBR	SYBR		SYBR	SYBR	SYBR
	29.3889	29.5835	29.6007		25.4777	25.3537	25.4438		24.3473	24.476	24.4696
	BjuNAC223-0h-cold	BjuNAC223-0h-cold	BjuNAC223-0h-cold		BjuNAC146-0h-cold	BjuNAC146-0h-cold	BjuNAC146-0h-cold		BjuNAC083-6h-cold	BjuNAC083-6h-cold	BjuNAC083-6h-cold
	Unknown	Unknown	Unknown		Unknown	Unknown	Unknown		Unknown	Unknown	Unknown
