# Supplementary material for: Genome-wide identification and characterization of NAC genes in Brassica juncea var. tumida
Source: PeerJ. 2021 May 5;9:e11212. doi: 10.7717/peerj.11212 (PMC8106399; doi:10.7717/peerj.11212)
Supplement: Data S1 [file peerj-09-11212-s001.zip › qRT_PCR Raw data/qRT-PCR threshold valueú¿Ctú⌐2019-8.27-2.xls]

## Sheet: 1-SYBR
	1	2	3	4	5	6	7	8	9	10	11	12
A	SYBR	SYBR	SYBR		SYBR	SYBR	SYBR		SYBR	SYBR	SYBR
	21.0103	21.5974	21.6186		21.2736	21.2433	22.166		26.2105	26.7421	26.1115
	BjuB012485(actin)-6h-cold	BjuB012485(actin)-6h-cold	BjuB012485(actin)-6h-cold		BjuNAC178-12h-cold	BjuNAC178-12h-cold	BjuNAC178-12h-cold		BjuNAC184-24h-cold	BjuNAC184-24h-cold	BjuNAC184-24h-cold
	Unknown	Unknown	Unknown		Unknown	Unknown	Unknown		Unknown	Unknown	Unknown
B	SYBR	SYBR	SYBR		SYBR	SYBR	SYBR		SYBR	SYBR	SYBR
	34.6605	N/A	N/A		23.7028	23.6792	23.8118		20.7993	21.0145	20.9346
	BjuNAC208-6h-cold	BjuNAC208-6h-cold	BjuNAC208-6h-cold		BjuNAC146-12h-cold	BjuNAC146-12h-cold	BjuNAC146-12h-cold		BjuNAC083-24h-cold	BjuNAC083-24h-cold	BjuNAC083-24h-cold
	Unknown	Unknown	Unknown		Unknown	Unknown	Unknown		Unknown	Unknown	Unknown
C	SYBR	SYBR	SYBR		SYBR	SYBR	SYBR		SYBR	SYBR	SYBR
	37.8839	37.5547	34.5251		21.8813	21.8835	21.9367		23.9752	23.7017	24.1088
	BjuNAC295-6h-cold	BjuNAC295-6h-cold	BjuNAC295-6h-cold		BjuNAC268-12h-cold	BjuNAC268-12h-cold	BjuNAC268-12h-cold		BjuNAC223-24h-cold	BjuNAC223-24h-cold	BjuNAC223-24h-cold
	Unknown	Unknown	Unknown		Unknown	Unknown	Unknown		Unknown	Unknown	Unknown
D	SYBR	SYBR	SYBR		SYBR	SYBR	SYBR		SYBR	SYBR	SYBR
	21.3364	21.1527	21.2825		19.8588	19.8576	19.9124		26.7328	26.6529	26.8307
	BjuB012485(actin)-12h-cold	BjuB012485(actin)-12h-cold	BjuB012485(actin)-12h-cold		BjuB012485(actin)-24h-cold	BjuB012485(actin)-24h-cold	BjuB012485(actin)-24h-cold		BjuNAC006-24h-cold	BjuNAC006-24h-cold	BjuNAC006-24h-cold
	Unknown	Unknown	Unknown		Unknown	Unknown	Unknown		Unknown	Unknown	Unknown
E	SYBR	SYBR	SYBR		SYBR	SYBR	SYBR		SYBR	SYBR	SYBR
	30.966	30.1847	30.7314		25.3869	25.3001	25.4235		27.8255	27.7225	27.7178
	BjuNAC074-12h-cold	BjuNAC074-12h-cold	BjuNAC074-12h-cold		BjuNAC073-6h-cold	BjuNAC073-6h-cold	BjuNAC073-6h-cold		BjuNAC074-24h-cold	BjuNAC074-24h-cold	BjuNAC074-24h-cold
	Unknown	Unknown	Unknown		Unknown	Unknown	Unknown		Unknown	Unknown	Unknown
F	SYBR	SYBR	SYBR		SYBR	SYBR	SYBR		SYBR	SYBR	SYBR
	N/A	N/A	N/A		27.9535	27.7655	27.925		N/A	34.6004	38.5712
	BjuNAC208-12h-cold	BjuNAC208-12h-cold	BjuNAC208-12h-cold		BjuNAC240-24h-cold	BjuNAC240-24h-cold	BjuNAC240-24h-cold		BjuNAC208-24h-cold	BjuNAC208-24h-cold	BjuNAC208-24h-cold
	Unknown	Unknown	Unknown		Unknown	Unknown	Unknown		Unknown	Unknown	Unknown
G	SYBR	SYBR	SYBR		SYBR	SYBR	SYBR		SYBR	SYBR	SYBR
	32.9019	32.1227	32.8025		25.9433	25.9363	25.6501		32.6097	N/A	33.9653
	BjuNAC295-12h-cold	BjuNAC295-12h-cold	BjuNAC295-12h-cold		BjuNAC241-24h-cold	BjuNAC241-24h-cold	BjuNAC241-24h-cold		BjuNAC295-24h-cold	BjuNAC295-24h-cold	BjuNAC295-24h-cold
	Unknown	Unknown	Unknown		Unknown	Unknown	Unknown		Unknown	Unknown	Unknown
H	SYBR	SYBR	SYBR		SYBR	SYBR	SYBR		SYBR	SYBR	SYBR
	26.8402	26.6835	26.2729		25.5541	25.3186	25.4032		24.9024	24.9244	24.8776
	BjuNAC170-12h-cold	BjuNAC170-12h-cold	BjuNAC170-12h-cold		BjuNAC112-24h-cold	BjuNAC112-24h-cold	BjuNAC112-24h-cold		BjuNAC170-24h-cold	BjuNAC170-24h-cold	BjuNAC170-24h-cold
	Unknown	Unknown	Unknown		Unknown	Unknown	Unknown		Unknown	Unknown	Unknown
