# Supplementary material for: Genome-wide identification and characterization of NAC genes in Brassica juncea var. tumida
Source: PeerJ. 2021 May 5;9:e11212. doi: 10.7717/peerj.11212 (PMC8106399; doi:10.7717/peerj.11212)
Supplement: Data S1 [file peerj-09-11212-s001.zip › qRT_PCR Raw data/qRT-PCR threshold valueú¿Ctú⌐2019-8.27.xls]

## Sheet: 1-SYBR
	1	2	3	4	5	6	7	8	9	10	11
A	SYBR	SYBR	SYBR		SYBR	SYBR	SYBR		SYBR	SYBR	SYBR
	21.2734	21.4486	21.5381		36.1715	31.8071	35.3151		26.6817	27.1483	26.9603
	BjuB012485(actin)-0h-cold	BjuB012485(actin)-0h-cold	BjuB012485(actin)-0h-cold		BjuNAC295-6h-cold	BjuNAC295-6h-cold	BjuNAC295-6h-cold		BjuNAC073-12h-cold	BjuNAC073-12h-cold	BjuNAC073-12h-cold
	Unknown	Unknown	Unknown		Unknown	Unknown	Unknown		Unknown	Unknown	Unknown
B	SYBR	SYBR	SYBR		SYBR	SYBR	SYBR		SYBR	SYBR	SYBR
	N/A	N/A	N/A		26.0028	26.1266	26.2762		28.2314	28.3886	28.203
	BJuNAC105-0h-cold	BJuNAC105-0h-cold	BJuNAC105-0h-cold		BjuNAC170-6h-cold	BjuNAC170-6h-cold	BjuNAC170-6h-cold		BjuNAC240-12h-cold	BjuNAC240-12h-cold	BjuNAC240-12h-cold
	Unknown	Unknown	Unknown		Unknown	Unknown	Unknown		Unknown	Unknown	Unknown
C	SYBR	SYBR	SYBR		SYBR	SYBR	SYBR		SYBR	SYBR	SYBR
	20.6575	20.554	20.6283		19.8299	19.9055	19.9869		28.0443	28.249	28.1365
	Bju012485(actin)-6h-cold	Bju012485(actin)-6h-cold	Bju012485(actin)-6h-cold		BjuNAC178-6h-cold	BjuNAC178-6h-cold	BjuNAC178-6h-cold		BjuNAC241-12h-cold	BjuNAC241-12h-cold	BjuNAC241-12h-cold
	Unknown	Unknown	Unknown		Unknown	Unknown	Unknown		Unknown	Unknown	Unknown
D	SYBR	SYBR	SYBR		SYBR	SYBR	SYBR		SYBR	SYBR	SYBR
	28.2838	28.1406	28.3097		23.6481	23.6672	23.3615		26.5004	26.9883	26.2927
	BjuNAC223-6h-cold	BjuNAC223-6h-cold	BjuNAC223-6h-cold		BjuNAC146-6h-cold	BjuNAC146-6h-cold	BjuNAC146-6h-cold		BjuNAC112-12h-cold	BjuNAC112-12h-cold	BjuNAC112-12h-cold
	Unknown	Unknown	Unknown		Unknown	Unknown	Unknown		Unknown	Unknown	Unknown
E	SYBR	SYBR	SYBR		SYBR	SYBR	SYBR		SYBR	SYBR	SYBR
	30.529	31.1278	30.8771		21.6549	21.795	21.8192		26.4963	26.7603	26.6908
	BjuNAC006-6h-cold	BjuNAC006-6h-cold	BjuNAC006-6h-cold		BjuNAC268-6h-cold	BjuNAC268-6h-cold	BjuNAC268-6h-cold		BjuNAC184-12h-cold	BjuNAC184-12h-cold	BjuNAC184-12h-cold
	Unknown	Unknown	Unknown		Unknown	Unknown	Unknown		Unknown	Unknown	Unknown
F	SYBR	SYBR	SYBR		SYBR	SYBR	SYBR		SYBR	SYBR	SYBR
	29.8006	29.29	30.4355		28.7759	28.6725	28.6171		23.6756	23.7488	23.5317
	BjuNAC074-6h-cold	BjuNAC074-6h-cold	BjuNAC074-6h-cold		BjuNAC074-6h-cold	BjuNAC074-6h-cold	BjuNAC074-6h-cold		BjuNAC083-12h-cold	BjuNAC083-12h-cold	BjuNAC083-12h-cold
	Unknown	Unknown	Unknown		Unknown	Unknown	Unknown		Unknown	Unknown	Unknown
G	SYBR	SYBR	SYBR		SYBR	SYBR	SYBR		SYBR	SYBR	SYBR
	37.6576	N/A	N/A		26.7884	26.8576	26.7588		27.3746	27.9826	27.9792
	BjuNAC208-6h-cold	BjuNAC208-6h-cold	BjuNAC208-6h-cold		BjuNAC112-6h-cold	BjuNAC112-6h-cold	BjuNAC112-6h-cold		BjuNAC223-12h-cold	BjuNAC223-12h-cold	BjuNAC223-12h-cold
	Unknown	Unknown	Unknown		Unknown	Unknown	Unknown		Unknown	Unknown	Unknown
H	SYBR	SYBR	SYBR		SYBR	SYBR	SYBR		SYBR	SYBR	SYBR
	N/A	N/A	N/A		20.0659	20.1592	20.1128		31.3445	30.3771	30.8269
	BjuNAC105-6h-cold	BjuNAC105-6h-cold	BjuNAC105-6h-cold		BjuB012485(actin)-12h-cold	BjuB012485(actin)-12h-cold	BjuB012485(actin)-12h-cold		BjuNAC006-12h-cold	BjuNAC006-12h-cold	BjuNAC006-12h-cold
	Unknown	Unknown	Unknown		Unknown	Unknown	Unknown		Unknown	Unknown	Unknown
