# Supplementary material for: Genome-wide identification and characterization of NAC genes in Brassica juncea var. tumida
Source: PeerJ. 2021 May 5;9:e11212. doi: 10.7717/peerj.11212 (PMC8106399; doi:10.7717/peerj.11212)
Supplement: Data S1 [file peerj-09-11212-s001.zip › qRT_PCR Raw data/qRT-PCR threshold valueú¿Ctú⌐2019-8.28-2.xls]

## Sheet: 1-SYBR
	1	2	3	4	5	6	7	8	9	10	11	12
A	SYBR	SYBR	SYBR		SYBR	SYBR	SYBR		SYBR	SYBR	SYBR
	21.0638	21.2235	21.182		31.2873	31.1603	30.6784		38.4575	35.1524	36.6822
	BjuB012485(actin)-48h-cold	BjuB012485(actin)-48h-cold	BjuB012485(actin)-48h-cold		BjuNAC240-0h-hot	BjuNAC240-0h-hot	BjuNAC240-0h-hot		BjuNAC295-0h-hot	BjuNAC295-0h-hot	BjuNAC295-0h-hot
	Unknown	Unknown	Unknown		Unknown	Unknown	Unknown		Unknown	Unknown	Unknown
B	SYBR	SYBR	SYBR		SYBR	SYBR	SYBR		SYBR	SYBR	SYBR
	31.6643	32.6895	31.1886		29.2569	29.41	29.887		30.2919	30.2598	29.7589
	BjuNAC295-48h-cold	BjuNAC295-48h-cold	BjuNAC295-48h-cold		BjuNAC241-0h-hot	BjuNAC241-0h-hot	BjuNAC241-0h-hot		BjuNAC170-0h-hot	BjuNAC170-0h-hot	BjuNAC170-0h-hot
	Unknown	Unknown	Unknown		Unknown	Unknown	Unknown		Unknown	Unknown	Unknown
C	SYBR	SYBR	SYBR		SYBR	SYBR	SYBR		SYBR	SYBR	SYBR
	26.6749	26.5134	26.412		28.6542	28.8079	28.5921		23.3289	23.2297	23.4924
	BjuNAC170-48h-cold	BjuNAC170-48h-cold	BjuNAC170-48h-cold		BjuNAC112-0h-hot	BjuNAC112-0h-hot	BjuNAC112-0h-hot		BjuNAC178-0h-hot	BjuNAC178-0h-hot	BjuNAC178-0h-hot
	Unknown	Unknown	Unknown		Unknown	Unknown	Unknown		Unknown	Unknown	Unknown
D	SYBR	SYBR	SYBR		SYBR	SYBR	SYBR		SYBR	SYBR	SYBR
	22.8605	22.8305	22.7933		28.9321	28.6823	28.5715		25.9342	25.8893	26.0086
	BjuNAC178-48h-cold	BjuNAC178-48h-cold	BjuNAC178-48h-cold		BjuNAC184-0h-hot	BjuNAC184-0h-hot	BjuNAC184-0h-hot		BjuNAC146-0h-hot	BjuNAC146-0h-hot	BjuNAC146-0h-hot
	Unknown	Unknown	Unknown		Unknown	Unknown	Unknown		Unknown	Unknown	Unknown
E	SYBR	SYBR	SYBR		SYBR	SYBR	SYBR		SYBR	SYBR	SYBR
	26.3648	26.4361	26.5154		27.6733	27.5237	27.7476		24.4853	24.1286	24.2572
	BjuNAC146-48h-cold	BjuNAC146-48h-cold	BjuNAC146-48h-cold		BjuNAC083-0h-hot	BjuNAC083-0h-hot	BjuNAC083-0h-hot		BjuNAC268-0h-hot	BjuNAC268-0h-hot	BjuNAC268-0h-hot
	Unknown	Unknown	Unknown		Unknown	Unknown	Unknown		Unknown	Unknown	Unknown
F	SYBR	SYBR	SYBR		SYBR	SYBR	SYBR		SYBR	SYBR	SYBR
	24.9247	24.8326	24.8415		30.9209	30.3604	30.2038		19.1541	19.1029	19.115
	BjuNAC268-48h-cold	BjuNAC268-48h-cold	BjuNAC268-48h-cold		BjuNAC223-0h-hot	BjuNAC223-0h-hot	BjuNAC223-0h-hot		BjuB012485(actin)-6h-hot	BjuB012485(actin)-6h-hot	BjuB012485(actin)-6h-hot
	Unknown	Unknown	Unknown		Unknown	Unknown	Unknown		Unknown	Unknown	Unknown
G	SYBR	SYBR	SYBR		SYBR	SYBR	SYBR		SYBR	SYBR	SYBR
	22.3179	22.2611	22.3849		31.1948	32.1753	33.8996		24.6275	24.5773	24.301
	BjuB012485(actin)-0h-hot	BjuB012485(actin)-0h-hot	BjuB012485(actin)-0h-hot		BjuNAC006-0h-hot	BjuNAC006-0h-hot	BjuNAC006-0h-hot		BjuNAC073-6h-hot	BjuNAC073-6h-hot	BjuNAC073-6h-hot
	Unknown	Unknown	Unknown		Unknown	Unknown	Unknown		Unknown	Unknown	Unknown
H	SYBR	SYBR	SYBR		SYBR	SYBR	SYBR		SYBR	SYBR	SYBR
	29.7985	29.5868	29.4417		31.2654	31.7554	31.7202		27.5785	27.5258	27.5697
	BjuNAC073-0h-hot	BjuNAC073-0h-hot	BjuNAC073-0h-hot		BjuNAC074-0h-hot	BjuNAC074-0h-hot	BjuNAC074-0h-hot		BjuNAC240-6h-hot	BjuNAC240-6h-hot	BjuNAC240-6h-hot
	Unknown	Unknown	Unknown		Unknown	Unknown	Unknown		Unknown	Unknown	Unknown
