# Supplementary material for: Genome-wide identification and characterization of NAC genes in Brassica juncea var. tumida
Source: PeerJ. 2021 May 5;9:e11212. doi: 10.7717/peerj.11212 (PMC8106399; doi:10.7717/peerj.11212)
Supplement: Data S1 [file peerj-09-11212-s001.zip › qRT_PCR Raw data/qRT-PCR threshold valueú¿Ctú⌐2019-8.28.xls]

## Sheet: 1-SYBR
	1	2	3	4	5	6	7	8	9	10	11	12
A	SYBR	SYBR	SYBR		SYBR	SYBR	SYBR		SYBR	SYBR	SYBR
	22.1637	22.7158	22.3169		36.6653	37.7333	32.8451		27.2002	27.2086	27.5757
	BjuB012485(actin)-0h-cold	BjuB012485(actin)-0h-cold	BjuB012485(actin)-0h-cold		BjuNAC208-24h-cold	BjuNAC208-24h-cold	BjuNAC208-24h-cold		BjuNAC241-48h-cold	BjuNAC241-48h-cold	BjuNAC241-48h-cold
	Unknown	Unknown	Unknown		Unknown	Unknown	Unknown		Unknown	Unknown	Unknown
B	SYBR	SYBR	SYBR		SYBR	SYBR	SYBR		SYBR	SYBR	SYBR
	N/A	N/A	N/A		30.3687	30.6818	30.3745		26.7236	26.6922	27.8437
	BjuNAC208-0h-cold	BjuNAC208-0h-cold	BjuNAC208-0h-cold		BjuNAC295-24h-cold	BjuNAC295-24h-cold	BjuNAC295-24h-cold		BjuNAC112-48h-cold	BjuNAC112-48h-cold	BjuNAC112-48h-cold
	Unknown	Unknown	Unknown		Unknown	Unknown	Unknown		Unknown	Unknown	Unknown
C	SYBR	SYBR	SYBR		SYBR	SYBR	SYBR		SYBR	SYBR	SYBR
	20.1883	20.4427	20.1905		20.7945	20.7654	20.7235		27.1505	27.0607	27.7014
	BjuB012485(actin)-6h-cold	BjuB012485(actin)-6h-cold	BjuB012485(actin)-6h-cold		BjuNAC178-24h-cold	BjuNAC178-24h-cold	BjuNAC178-24h-cold		BjuNAC184-48h-cold	BjuNAC184-48h-cold	BjuNAC184-48h-cold
	Unknown	Unknown	Unknown		Unknown	Unknown	Unknown		Unknown	Unknown	Unknown
D	SYBR	SYBR	SYBR		SYBR	SYBR	SYBR		SYBR	SYBR	SYBR
	N/A	N/A	N/A		23.6786	23.7369	23.6201		24.8625	24.9667	25.1246
	BjuNAC208-6h-cold	BjuNAC208-6h-cold	BjuNAC208-6h-cold		BjuNAC146-24h-cold	BjuNAC146-24h-cold	BjuNAC146-24h-cold		BjuNAC083-48h-cold	BjuNAC083-48h-cold	BjuNAC083-48h-cold
	Unknown	Unknown	Unknown		Unknown	Unknown	Unknown		Unknown	Unknown	Unknown
E	SYBR	SYBR	SYBR		SYBR	SYBR	SYBR		SYBR	SYBR	SYBR
	34.493	36.7965	34.1655		21.9778	22.2781	21.7853		25.615	25.7735	25.803
	BjuNAC295-6h-cold	BjuNAC295-6h-cold	BjuNAC295-6h-cold		BjuNAC268-24h-cold	BjuNAC268-24h-cold	BjuNAC268-24h-cold		BjuNAC223-48h-cold	BjuNAC223-48h-cold	BjuNAC223-48h-cold
	Unknown	Unknown	Unknown		Unknown	Unknown	Unknown		Unknown	Unknown	Unknown
F	SYBR	SYBR	SYBR		SYBR	SYBR	SYBR		SYBR	SYBR	SYBR
	20.2043	20.2466	20.3815		21.1533	21.1833	21.1393		29.7189	29.5668	29.2778
	BjuB012485(actin)-12h-cold	BjuB012485(actin)-12h-cold	BjuB012485(actin)-12h-cold		BjuB012485(actin)-48h-cold	BjuB012485(actin)-48h-cold	BjuB012485(actin)-48h-cold		BjuNAC006-48h-cold	BjuNAC006-48h-cold	BjuNAC006-48h-cold
	Unknown	Unknown	Unknown		Unknown	Unknown	Unknown		Unknown	Unknown	Unknown
G	SYBR	SYBR	SYBR		SYBR	SYBR	SYBR		SYBR	SYBR	SYBR
	N/A	N/A	N/A		26.8724	26.6345	26.7733		29.6626	29.5242	29.8362
	BjuNAC208-12h-cold	BjuNAC208-12h-cold	BjuNAC208-12h-cold		BjuNAC073-48h-cold	BjuNAC073-48h-cold	BjuNAC073-48h-cold		BjuNAC074-48h-cold	BjuNAC074-48h-cold	BjuNAC074-48h-cold
	Unknown	Unknown	Unknown		Unknown	Unknown	Unknown		Unknown	Unknown	Unknown
H	SYBR	SYBR	SYBR		SYBR	SYBR	SYBR		SYBR	SYBR	SYBR
	19.3635	19.8544	19.603		29.7039	28.9389	29.1255		N/A	37.8819	N/A
	BjuB012485(actin)-24h-cold	BjuB012485(actin)-24h-cold	BjuB012485(actin)-24h-cold		BjuNAC240-48h-cold	BjuNAC240-48h-cold	BjuNAC240-48h-cold		BjuNAC208-48h-cold	BjuNAC208-48h-cold	BjuNAC208-48h-cold
	Unknown	Unknown	Unknown		Unknown	Unknown	Unknown		Unknown	Unknown	Unknown
