# Supplementary material for: Genome-wide identification and characterization of NAC genes in Brassica juncea var. tumida
Source: PeerJ. 2021 May 5;9:e11212. doi: 10.7717/peerj.11212 (PMC8106399; doi:10.7717/peerj.11212)
Supplement: Data S1 [file peerj-09-11212-s001.zip › qRT_PCR Raw data/qRT-PCR threshold valueú¿Ctú⌐2019-8.29-2.xls]

## Sheet: 1-SYBR
	1	2	3	4	5	6	7	8	9	10	11	12
A	SYBR	SYBR	SYBR		SYBR	SYBR	SYBR		SYBR	SYBR	SYBR
	19.963	19.9403	20.914		20.9206	21.1528	21.6413		26.9388	27.2051	26.8502
	BjuB012485(actin)-12h-hot	BjuB012485(actin)-12h-hot	BjuB012485(actin)-12h-hot		BjuB012485(actin)-24h-hot	BjuB012485(actin)-24h-hot	BjuB012485(actin)-24h-hot		BjuNAC006-24h-hot	BjuNAC006-24h-hot	BjuNAC006-24h-hot
	Unknown	Unknown	Unknown		Unknown	Unknown	Unknown		Unknown	Unknown	Unknown
B	SYBR	SYBR	SYBR		SYBR	SYBR	SYBR		SYBR	SYBR	SYBR
	27.8822	27.2881	28.1407		25.6129	25.3952	25.7558		27.9081	28.1138	28.2552
	BjuNAC006-12h-hot	BjuNAC006-12h-hot	BjuNAC006-12h-hot		BjuNAC073-24h-hot	BjuNAC073-24h-hot	BjuNAC073-24h-hot		BjuNAC074-24h-hot	BjuNAC074-24h-hot	BjuNAC074-24h-hot
	Unknown	Unknown	Unknown		Unknown	Unknown	Unknown		Unknown	Unknown	Unknown
C	SYBR	SYBR	SYBR		SYBR	SYBR	SYBR		SYBR	SYBR	SYBR
	28.4289	27.7356	27.8747		27.8355	27.9354	28.0908		30.0321	30.5381	29.8072
	BjuNAC074-12h-hot	BjuNAC074-12h-hot	BjuNAC074-12h-hot		BjuNAC240-24h-hot	BjuNAC240-24h-hot	BjuNAC240-24h-hot		BjuNAC295-24h-hot	BjuNAC295-24h-hot	BjuNAC295-24h-hot
	Unknown	Unknown	Unknown		Unknown	Unknown	Unknown		Unknown	Unknown	Unknown
D	SYBR	SYBR	SYBR		SYBR	SYBR	SYBR		SYBR	SYBR	SYBR
	28.6331	28.0271	28.0122		25.0908	25.4402	25.1514		28.025	28.0292	28.292
	BjuNAC295-12h-hot	Unkn-4	Unkn-4		BjuNAC241-24h-hot	BjuNAC241-24h-hot	BjuNAC241-24h-hot		BjuNAC170-24h-hot	BjuNAC170-24h-hot	BjuNAC170-24h-hot
	Unknown	Unknown	Unknown		Unknown	Unknown	Unknown		Unknown	Unknown	Unknown
E	SYBR	SYBR	SYBR		SYBR	SYBR	SYBR		SYBR	SYBR	SYBR
	26.0884	25.8541	26.1172		25.0046	25.117	25.027		21.9782	21.5944	21.7185
	BjuNAC170-12h-hot	BjuNAC170-12h-hot	BjuNAC170-12h-hot		BjuNAC112-24h-hot	BjuNAC112-24h-hot	BjuNAC112-24h-hot		BjuNAC178-24h-hot	BjuNAC178-24h-hot	BjuNAC178-24h-hot
	Unknown	Unknown	Unknown		Unknown	Unknown	Unknown		Unknown	Unknown	Unknown
F	SYBR	SYBR	SYBR		SYBR	SYBR	SYBR		SYBR	SYBR	SYBR
	20.2876	20.1673	20.1559		25.2011	25.18	25.2708		23.0884	23.1105	23.2359
	BjuNAC178-12h-hot	BjuNAC178-12h-hot	BjuNAC178-12h-hot		BjuNAC184-24h-hot	BjuNAC184-24h-hot	BjuNAC184-24h-hot		BjuNAC146-24h-hot	BjuNAC146-24h-hot	BjuNAC146-24h-hot
	Unknown	Unknown	Unknown		Unknown	Unknown	Unknown		Unknown	Unknown	Unknown
G	SYBR	SYBR	SYBR		SYBR	SYBR	SYBR		SYBR	SYBR	SYBR
	22.7189	22.6012	22.592		22.3064	22.3846	22.3752		21.5788	21.6051	21.7978
	BjuNAC146-12h-hot	BjuNAC146-12h-hot	BjuNAC146-12h-hot		BjuNAC083-24h-hot	BjuNAC083-24h-hot	BjuNAC083-24h-hot		BjuNAC268-24h-hot	BjuNAC268-24h-hot	BjuNAC268-24h-hot
	Unknown	Unknown	Unknown		Unknown	Unknown	Unknown		Unknown	Unknown	Unknown
H	SYBR	SYBR	SYBR		SYBR	SYBR	SYBR
	22.7602	22.0806	21.4301		25.8295	25.8676	25.7361
	BjuNAC268-12h-hot	BjuNAC268-12h-hot	BjuNAC268-12h-hot		BjuNAC223-24h-hot	BjuNAC223-24h-hot	BjuNAC223-24h-hot
	Unknown	Unknown	Unknown		Unknown	Unknown	Unknown
