# Supplementary material for: Genome-wide identification and characterization of NAC genes in Brassica juncea var. tumida
Source: PeerJ. 2021 May 5;9:e11212. doi: 10.7717/peerj.11212 (PMC8106399; doi:10.7717/peerj.11212)
Supplement: Data S1 [file peerj-09-11212-s001.zip › qRT_PCR Raw data/qRT-PCR threshold valueú¿Ctú⌐2019-8.29.xls]

## Sheet: 1-SYBR
	1	2	3	4	5	6	7	8	9	10	11	12
A	SYBR	SYBR	SYBR		SYBR	SYBR	SYBR		SYBR	SYBR	SYBR
	22.4527	23.0085	23.3105		25.1088	25.1139	24.8174		20.7774	20.2223	20.4966
	BjuB012485（actin）-0h-hot	BjuB012485（actin）-0h-hot	BjuB012485（actin）-0h-hot		BjuNAC223-6h-hot	BjuNAC223-6h-hot	BjuNAC223-6h-hot		BjuB012485(actin)-12h-hot	BjuB012485(actin)-12h-hot	BjuB012485(actin)-12h-hot
	Unknown	Unknown	Unknown		Unknown	Unknown	Unknown		Unknown	Unknown	Unknown
B	SYBR	SYBR	SYBR		SYBR	SYBR	SYBR		SYBR	SYBR	SYBR
	32.1256	31.1786	31.2774		28.0954	28.4475	28.3366		25.7906	25.9516	25.7932
	BjuNAC006-0h-hot	BjuNAC006-0h-hot	BjuNAC006-0h-hot		BjuNAC006-6h-hot	BjuNAC006-6h-hot	BjuNAC006-6h-hot		BjuNAC073-12h-hot	BjuNAC073-12h-hot	BjuNAC073-12h-hot
	Unknown	Unknown	Unknown		Unknown	Unknown	Unknown		Unknown	Unknown	Unknown
C	SYBR	SYBR	SYBR		SYBR	SYBR	SYBR		SYBR	SYBR	SYBR
	31.6086	31.486	31.7774		27.1843	27.2351	27.1391		25.9065	25.9075	26.2048
	BjuNAC295-0h-hot	BjuNAC295-0h-hot	BjuNAC295-0h-hot		BjuNAC074-6h-hot	BjuNAC074-6h-hot	BjuNAC074-6h-hot		BjuNAC240-12h-hot	BjuNAC240-12h-hot	BjuNAC240-12h-hot
	Unknown	Unknown	Unknown		Unknown	Unknown	Unknown		Unknown	Unknown	Unknown
D	SYBR	SYBR	SYBR		SYBR	SYBR	SYBR		SYBR	SYBR	SYBR
	19.6112	19.7171	19.6048		27.9261	27.3633	27.8186		26.5528	26.5923	26.4209
	BjuB012485（actin）-6h-hot	BjuB012485（actin）-6h-hot	BjuB012485（actin）-6h-hot		BjuNAC295-6h-hot	BjuNAC295-6h-hot	BjuNAC295-6h-hot		BjuNAC241-12h-hot	BjuNAC241-12h-hot	BjuNAC241-12h-hot
	Unknown	Unknown	Unknown		Unknown	Unknown	Unknown		Unknown	Unknown	Unknown
E	SYBR	SYBR	SYBR		SYBR	SYBR	SYBR		SYBR	SYBR	SYBR
	25.4165	25.2148	25.4855		26.9861	26.7075	26.9259		25.6039	25.3276	25.192
	BjuNAC241-6h-hot	BjuNAC241-6h-hot	BjuNAC241-6h-hot		BjuNAC170-6h-hot	BjuNAC170-6h-hot	BjuNAC170-6h-hot		BjuNAC112-12h-hot	BjuNAC112-12h-hot	BjuNAC112-12h-hot
	Unknown	Unknown	Unknown		Unknown	Unknown	Unknown		Unknown	Unknown	Unknown
F	SYBR	SYBR	SYBR		SYBR	SYBR	SYBR		SYBR	SYBR	SYBR
	24.3685	24.2105	24.2013		19.7948	19.7161	19.6367		25.6049	25.7557	25.6
	BjuNAC112-6h-hot	BjuNAC112-6h-hot	BjuNAC112-6h-hot		BjuNAC178-6h-hot	BjuNAC178-6h-hot	BjuNAC178-6h-hot		BjuNAC184-12h-hot	BjuNAC184-12h-hot	BjuNAC184-12h-hot
	Unknown	Unknown	Unknown		Unknown	Unknown	Unknown		Unknown	Unknown	Unknown
G	SYBR	SYBR	SYBR		SYBR	SYBR	SYBR		SYBR	SYBR	SYBR
	25.6906	25.0828	25.4192		21.6526	21.7564	21.6076		21.3787	21.232	21.6466
	BjuNAC184-6h-hot	BjuNAC184-6h-hot	BjuNAC184-6h-hot		BjuNAC146-6h-hot	BjuNAC146-6h-hot	BjuNAC146-6h-hot		BjuNAC083-12h-hot	BjuNAC083-12h-hot	BjuNAC083-12h-hot
	Unknown	Unknown	Unknown		Unknown	Unknown	Unknown		Unknown	Unknown	Unknown
H	SYBR	SYBR	SYBR		SYBR	SYBR	SYBR		SYBR	SYBR	SYBR
	21.3412	21.3443	21.1934		19.9594	20.1974	19.8035		25.5805	25.1355	25.1446
	BjuNAC083-6h-hot	BjuNAC083-6h-hot	BjuNAC083-6h-hot		BjuNAC268-6h-hot	BjuNAC268-6h-hot	BjuNAC268-6h-hot		BjuNAC223-12h-hot	BjuNAC223-12h-hot	BjuNAC223-12h-hot
	Unknown	Unknown	Unknown		Unknown	Unknown	Unknown		Unknown	Unknown	Unknown
