# Supplementary material for: Genome-wide identification and characterization of NAC genes in Brassica juncea var. tumida
Source: PeerJ. 2021 May 5;9:e11212. doi: 10.7717/peerj.11212 (PMC8106399; doi:10.7717/peerj.11212)
Supplement: Data S1 [file peerj-09-11212-s001.zip › qRT_PCR Raw data/qRT-PCR threshold valueú¿Ctú⌐2019-8.30.xls]

## Sheet: 1-SYBR
	1	2	3	4	5	6	7	8	9	10	11	12
A	SYBR	SYBR	SYBR		SYBR	SYBR	SYBR
	24.3334	24.1295	24.2232		28.1512	28.4775	28.7824
	BjuB012485(actin)-48h-hot	BjuB012485(actin)-48h-hot	BjuB012485(actin)-48h-hot		BjuNAC006-48h-hot	BjuNAC006-48h-hot	BjuNAC006-48h-hot
	Unknown	Unknown	Unknown		Unknown	Unknown	Unknown
B	SYBR	SYBR	SYBR		SYBR	SYBR	SYBR
	29.6206	28.322	28.8801		31.2823	31.7671	31.6703
	BjuNAC073-48h-hot	BjuNAC073-48h-hot	BjuNAC073-48h-hot		BjuNAC074-48h-hot	BjuNAC074-48h-hot	BjuNAC074-48h-hot
	Unknown	Unknown	Unknown		Unknown	Unknown	Unknown
C	SYBR	SYBR	SYBR		SYBR	SYBR	SYBR
	31.8737	31.2321	31.7102		37.0172	33.6485	36.3665
	BjuNAC240-48h-hot	BjuNAC240-48h-hot	BjuNAC240-48h-hot		BjuNAC295-48h-hot	BjuNAC295-48h-hot	BjuNAC295-48h-hot
	Unknown	Unknown	Unknown		Unknown	Unknown	Unknown
D	SYBR	SYBR	SYBR		SYBR	SYBR	SYBR
	29.0469	28.8482	28.6624		28.7535	28.8132	28.9028
	BjuNAC241-48h-hot	BjuNAC241-48h-hot	BjuNAC241-48h-hot		BjuNAC170-48h-hot	BjuNAC170-48h-hot	BjuNAC170-48h-hot
	Unknown	Unknown	Unknown		Unknown	Unknown	Unknown
E	SYBR	SYBR	SYBR		SYBR	SYBR	SYBR
	29.7661	29.7266	29.6482		23.7404	23.6894	23.8395
	BjuNAC112-48h-hot	BjuNAC112-48h-hot	BjuNAC112-48h-hot		BjuNAC178-48h-hot	BjuNAC178-48h-hot	BjuNAC178-48h-hot
	Unknown	Unknown	Unknown		Unknown	Unknown	Unknown
F	SYBR	SYBR	SYBR		SYBR	SYBR	SYBR
	28.8861	28.7537	28.9928		25.5398	25.3555	25.2246
	BjuNAC184-48h-hot	BjuNAC184-48h-hot	BjuNAC184-48h-hot		BjuNAC146-48h-hot	BjuNAC146-48h-hot	BjuNAC146-48h-hot
	Unknown	Unknown	Unknown		Unknown	Unknown	Unknown
G	SYBR	SYBR	SYBR		SYBR	SYBR	SYBR
	24.4519	24.3825	24.5242		24.0095	24.1969	24.2023
	BjuNAC083-48h-hot	BjuNAC083-48h-hot	BjuNAC083-48h-hot		BjuNAC268-48h-hot	BjuNAC268-48h-hot	BjuNAC268-48h-hot
	Unknown	Unknown	Unknown		Unknown	Unknown	Unknown
H	SYBR	SYBR	SYBR
	28.5488	28.7262	28.6762
	BjuNAC223-48h-hot	BjuNAC223-48h-hot	BjuNAC223-48h-hot
	Unknown	Unknown	Unknown
