# Supplementary material for: Genome-wide identification and characterization of NAC genes in Brassica juncea var. tumida
Source: PeerJ. 2021 May 5;9:e11212. doi: 10.7717/peerj.11212 (PMC8106399; doi:10.7717/peerj.11212)
Supplement: Supplemental Information 2 [file peerj-09-11212-s002.pl]

open IN,"$ARGV[0]" or die "$!";
open OUT,">$ARGV[1]" or die "$!";
while(<IN>){
	chomp;

	next if /^#/;
	@tmp=split(/\t/);
	#if($tmp[2]=~/gene/ && $tmp[0]=~/^\d+/ && $tmp[-1]=~/protein_coding/){
	if($tmp[2]=~/gene/){
		my($id)=($tmp[-1]=~/ID=([^;]+)/);
		print OUT "$tmp[0]\t$id\t$tmp[3]\t$tmp[4]\n";
	}
}

close(IN);
close(OUT);
