# Supplementary material for: Genome-wide identification and characterization of NAC genes in Brassica juncea var. tumida
Source: PeerJ. 2021 May 5;9:e11212. doi: 10.7717/peerj.11212 (PMC8106399; doi:10.7717/peerj.11212)
Supplement: Table S2 [file peerj-09-11212-s011.xlsx]

## Sheet: NAC gene information
Table S2 The NAC protein family members in Brassica juncea var. tumida.
			Chr-position		NAM-domain1		NAM-domain2
Gene_id	Name	chr	start	end	start	end	start	end	Protein length (aa)	Molecular weight (Da)	Theoretical pI
BjuA003827	BjuNAC001	A01	4416585	4421326	49	190			430	46888.6	6.4
BjuA003922	BjuNAC002	A01	5310901	5312070	9	137			292	33678.9	8.63
BjuA004662	BjuNAC003	A01	10863943	10865011	15	139			300	33683.8	6.96
BjuA004529	BjuNAC004	A01	30983587	30985620	6	130			300	34125.2	5.89
BjuA005981	BjuNAC005	A01	34858219	34859631	18	144			358	39351.2	7.04
BjuA005982	BjuNAC006	A01	34879112	34885030	15	139			295	33594	8.88
BjuA045275	BjuNAC007	A01	36554369	36555255	25	153			180	20606.4	9.21
BjuA045346	BjuNAC008	A01	37684900	37686938	29	108			343	38310.8	4.93
BjuA006312	BjuNAC009	A01	39238799	39240252	11	140			357	40708.6	6.81
BjuA006313	BjuNAC010	A01	39246350	39247712	21	146			344	38278.8	6
BjuA006357	BjuNAC011	A01	39561038	39563398	7	133			480	55471.5	5.26
BjuA040897	BjuNAC012	A02	857521	859490	10	74			387	42780.1	4.19
BjuA040998	BjuNAC013	A02	1378470	1379685	18	142			314	35695.3	8.85
BjuA041104	BjuNAC014	A02	1971402	1973011	27	151			397	45034.2	4.81
BjuA041105	BjuNAC015	A02	1973826	1975031	23	146			310	36021.7	7.09
BjuA041179	BjuNAC016	A02	2528006	2528909	15	138			247	28061.6	9.18
BjuA041404	BjuNAC017	A02	3906500	3907890	22	147			336	38296.3	6.47
BjuA006497	BjuNAC018	A02	5134240	5135671	6	137			235	26771.1	5.7
BjuA035906	BjuNAC019	A02	5985950	5986744	24	180			265	30570.6	4.79
BjuA006915	BjuNAC020	A02	8139002	8140755	18	144			367	40970.8	8.47
BjuA045396	BjuNAC021	A02	9962453	9965540	7	122			464	52263.2	5.21
BjuA007439	BjuNAC022	A02	13252687	13259655	10	137			412	47581.2	8.18
BjuA007440	BjuNAC023	A02	13261100	13262597	10	137			327	37871.1	6.01
BjuA007559	BjuNAC024	A02	15107762	15109619	22	149			321	36580.1	6.06
BjuA007605	BjuNAC025	A02	16248828	16249767	11	134			260	29662	9.11
BjuA033000	BjuNAC026	A02	17215433	17217242	18	146			349	40407.6	7.18
BjuA007777	BjuNAC027	A02	19165535	19168048	5	135			427	48669.4	5.39
BjuA000172	BjuNAC028	A02	24380910	24382039	7	200			204	23182.7	4.5
BjuA008049	BjuNAC029	A02	24591438	24593261	24	179			447	50394.8	5.54
BjuA008050	BjuNAC030	A02	24594637	24601074	29	155			818	92690.2	4.97
BjuA035636	BjuNAC031	A02	30260525	30263058	42	167			394	44974.7	6.24
BjuA000289	BjuNAC032	A02	34975067	34976218	17	141			325	37132.1	7.64
BjuA008570	BjuNAC033	A02	36461442	36462682	8	135			367	42156.3	5.25
BjuA008572	BjuNAC034	A02	36466668	36468877	8	135			365	42027.2	5.07
BjuA008654	BjuNAC035	A02	36968036	36970171	4	115			182	20964.3	4.75
BjuA008966	BjuNAC036	A03	919613	921899	10	136			567	62944.5	4.56
BjuA009135	BjuNAC037	A03	1805435	1807390	8	131			164	18745.6	9.83
BjuA041686	BjuNAC038	A03	2682468	2683562	15	129			239	27004.4	9.33
BjuA041721	BjuNAC039	A03	2933891	2934754	16	141			208	23893.3	9.77
BjuA041745	BjuNAC040	A03	3030465	3034493	53	190			374	42827.1	8.84
BjuA041854	BjuNAC041	A03	3637746	3640269	7	133			490	56199.6	5.2
BjuA009375	BjuNAC042	A03	5697563	5698833	6	137			235	26526.7	5.38
BjuA010547	BjuNAC043	A03	12347233	12347751	1	110			173	20378.6	9.66
BjuA010626	BjuNAC044	A03	12875735	12877658	16	140			272	31459.5	8.43
BjuA011443	BjuNAC045	A03	17993301	17994712	55	195			356	39153.1	5.6
BjuA012030	BjuNAC046	A03	19940029	19942524	25	151			430	48282.1	5.95
BjuA012031	BjuNAC047	A03	19943674	19947135	28	155			422	47467.5	5.27
BjuA012391	BjuNAC048	A03	20531237	20532748	25	153			304	35144.5	8.29
BjuA012394	BjuNAC049	A03	20558257	20560318	19	143			277	31933	9.22
BjuA012489	BjuNAC050	A03	21480388	21481914	21	94			207	22217.9	4.47
BjuA012498	BjuNAC051	A03	21534713	21535784	15	139			295	33496.4	8.27
BjuA012499	BjuNAC052	A03	21546278	21547945	18	144			342	37927.8	8.55
BjuA012599	BjuNAC053	A03	22219688	22220514	1	75			244	27798	8.32
BjuA012796	BjuNAC054	A03	23951249	23952271	45	173			281	32134.8	6.05
BjuA042201	BjuNAC055	A03	27355869	27356874	7	134			281	32308.1	8.23
BjuA042264	BjuNAC056	A03	27838378	27839575	17	141			334	37895.9	8.14
BjuA035993	BjuNAC057	A03	30168440	30169555	9	137			286	32845	6.45
BjuA013558	BjuNAC058	A03	33940473	33949347	3	91			196	21865.7	10.03
BjuA013732	BjuNAC059	A03	34209145	34210269	15	139			297	33395.3	7.73
BjuA013837	BjuNAC060	A03	35203679	35209434	49	196			496	54920.8	6.58
BjuA014189	BjuNAC061	A03	38415793	38417711	11	138			367	42616.8	5.63
BjuA014695	BjuNAC062	A04	2561540	2562765	37	165			225	26031.2	8.9
BjuA014696	BjuNAC063	A04	2570587	2590526	37	165			383	43958.7	8.44
BjuA015699	BjuNAC064	A04	9351677	9352903	21	157			210	23708.5	4.73
BjuA016041	BjuNAC065	A04	13002686	13003423	9	144			201	23519.4	4.66
BjuA016873	BjuNAC066	A04	20935007	20935926	15	135			256	29262.1	8.29
BjuA042550	BjuNAC067	A04	24094063	24095677	16	140			277	32046	8.2
BjuA017746	BjuNAC068	A05	968687	970159	106	233			419	48024.3	5.95
BjuA017749	BjuNAC069	A05	982379	983734	106	233			452	51701	5.21
BjuA018494	BjuNAC070	A05	5712267	5713199	15	134			252	29104	9.07
BjuA020326	BjuNAC071	A05	9343357	9344509	8	155			355	41044	5.09
BjuA020317	BjuNAC072	A05	9406678	9407876	15	139			307	34451.3	6.61
BjuA019388	BjuNAC073	A05	16732143	16734590	13	139			578	64816.2	4.99
BjuA019430	BjuNAC074	A05	17259733	17262173	15	141			636	71884.3	5.96
BjuA015747	BjuNAC075	A05	17607460	17609276	17	144			360	41704.6	5.48
BjuA045947	BjuNAC076	A05	18349096	18349674	14	163			193	22471.6	8.88
BjuA046036	BjuNAC077	A05	22683187	22684826	7	133			244	27961.1	4.89
BjuA020275	BjuNAC078	A05	23521422	23522844	19	164			370	41141.3	6.7
BjuA042677	BjuNAC079	A05	27557689	27559635	19	143			274	31405.3	8.96
BjuA020576	BjuNAC080	A05	28096834	28099149	33	117			366	40494.1	5.05
BjuA046141	BjuNAC081	A05	31775337	31777798	7	133			472	54805.9	5.21
BjuA046144	BjuNAC082	A05	31804377	31806783	7	133			478	55399.5	5.43
BjuA021277	BjuNAC083	A06	829418	830586	15	139			315	35393.3	5.7
BjuA021852	BjuNAC084	A06	4833194	4834580	8	135			393	45316.2	5.42
BjuA022386	BjuNAC085	A06	10595359	10597168	17	111			384	42144.5	4.93
BjuA000048	BjuNAC086	A06	13952343	13955570	6	136			263	29485.3	9.43
BjuA000049	BjuNAC087	A06	13964229	13967487	6	136			274	30989	9.18
BjuA022683	BjuNAC088	A06	14902634	14906190	7	137			281	31689.7	8.78
BjuA022842	BjuNAC089	A06	16997394	16999113	14	108			310	34752.9	4.86
BjuA022903	BjuNAC090	A06	17716026	17717160	8	135			336	38691.9	5.36
BjuA006693	BjuNAC091	A06	18648714	18649635	8	73			187	21525.3	4.48
BjuA023037	BjuNAC092	A06	18985746	18987149	4	118			188	21714.2	4.91
BjuA023616	BjuNAC093	A06	21521731	21524401	10	76			406	44987.8	4.72
BjuA043218	BjuNAC094	A06	24793953	24795128	21	117			209	23187	4.6
BjuA046367	BjuNAC095	A06	27935142	27937934	42	167			404	46032.5	5.97
BjuA024935	BjuNAC096	A06	29447773	29448921	7	197			201	22845.2	4.34
BjuA025391	BjuNAC097	A07	3737117	3738332	41	168			319	36683.4	9.26
BjuA025748	BjuNAC098	A07	13558122	13559469	78	217			271	30733.4	7.68
BjuA000678	BjuNAC099	A07	15023589	15025319	86	221			437	48801.3	4.78
BjuA026010	BjuNAC100	A07	15976427	15978279	17	128			431	47721.7	4.69
BjuA026237	BjuNAC101	A07	18211396	18212739	15	231			257	29147.5	4.7
BjuA026393	BjuNAC102	A07	19576255	19577396	21	166			209	23871.5	4.53
BjuA026399	BjuNAC103	A07	19607558	19608741	17	143			335	38230.7	7.72
BjuA026579	BjuNAC104	A07	21497106	21498817	246	371			410	46912.1	4.87
BjuA026663	BjuNAC105	A07	22010614	22011822	7	133			312	36238.8	5.72
BjuA026799	BjuNAC106	A07	24784830	24786207	12	139			336	38446.2	5.56
BjuA027182	BjuNAC107	A07	27621429	27622423	11	135			271	31359.6	6.37
BjuA016506	BjuNAC108	A07	30063359	30064338	10	134			270	31282.6	6.4
BjuA043365	BjuNAC109	A07	31336196	31337720	8	135			325	37485.5	5.9
BjuA027895	BjuNAC110	A08	14081	15274	7	133			203	23476.7	8.53
BjuA015313	BjuNAC111	A08	8664881	8666992	13	139			547	61109.1	4.75
BjuA043828	BjuNAC112	A08	24249761	24251125	8	135			388	45206.9	5.91
BjuA031426	BjuNAC113	A09	1468293	1472885	5	133			384	43617.9	5.73
BjuA031425	BjuNAC114	A09	1475925	1478322	5	136			425	48070.1	7.22
BjuA031422	BjuNAC115	A09	1495350	1497180	5	136			251	28348.4	8.16
BjuA031755	BjuNAC116	A09	3748523	3749877	21	145			328	37328.3	6.02
BjuA046727	BjuNAC117	A09	4846276	4848335	10	102			363	40793.8	4.91
BjuA032555	BjuNAC118	A09	5706055	5713326	37	152			481	54745	5.52
BjuA032654	BjuNAC119	A09	7427307	7428772	4	118			188	21594.8	4.77
BjuA033362	BjuNAC120	A09	12086921	12088701	8	135			402	46456.2	6.19
BjuA033428	BjuNAC121	A09	13701253	13702682	14	148			215	24067.8	5.96
BjuA013110	BjuNAC122	A09	20211654	20214219	41	166			398	45581.2	5.97
BjuA034180	BjuNAC123	A09	23635269	23637111	10	137			343	39063.3	6.67
BjuA034878	BjuNAC124	A09	32730620	32731183	2	90			188	21406.9	9.45
BjuA007852	BjuNAC125	A09	43208831	43210578	17	144			364	42367.3	5.93
BjuA036289	BjuNAC126	A09	47316871	47318182	12	139			322	36934.7	5.48
BjuA037012	BjuNAC127	A09	52849546	52850903	8	97			261	30240.5	5.19
BjuA045012	BjuNAC128	A10	1437325	1439263	17	143			412	47083.6	6.19
BjuA037718	BjuNAC129	A10	3652379	3654017	5	139			400	45124.2	5.49
BjuA037719	BjuNAC130	A10	3663633	3666379	6	141			383	38698.5	4.7
BjuA037720	BjuNAC131	A10	3674982	3676056	4	131			273	30121.8	4.97
BjuA037721	BjuNAC132	A10	3696407	3702660	1	127			347	40001.4	4.73
BjuA037722	BjuNAC133	A10	3711381	3713229	4	141			457	50877.6	5.25
BjuA037723	BjuNAC134	A10	3731973	3734588	2	137			289	33003.6	5.7
BjuA037724	BjuNAC135	A10	3743779	3746034	4	135			475	54075.3	5.66
BjuA038017	BjuNAC136	A10	4040129	4041173	7	130			285	32254.7	6.91
BjuA020415	BjuNAC137	A10	5960514	5961244	9	129			184	21683.2	4.82
BjuA038204	BjuNAC138	A10	8693208	8694942	18	144			368	40806.6	8.67
BjuA038564	BjuNAC139	A10	11214056	11214760	17	166			233	27105.5	7.24
BjuA038565	BjuNAC140	A10	11218569	11221532	8	123			455	52309.1	9.04
BjuA038821	BjuNAC141	A10	12587371	12588373	6	137			235	26800.3	9.05
BjuA047202	BjuNAC142	A10	14327323	14330070	7	133			496	57007.5	5.46
BjuA039328	BjuNAC143	A10	15750619	15751631	42	165			276	31206.3	9.27
BjuA044738	BjuNAC144	A10	16458845	16460058	18	146			329	37639.3	5.7
BjuA047363	BjuNAC145	A10	17618983	17619986	8	131			278	31702.6	6.02
BjuA039561	BjuNAC146	A10	17799435	17800450	18	142			283	32189.6	8.53
BjuA040009	BjuNAC147	A10	18712795	18714955	10	136			554	62020.8	4.49
BjuB027014	BjuNAC148	B01	3210439	3212256	16	139			274	31852.9	6.63
BjuB026635	BjuNAC149	B01	8333582	8334520	16	136			257	29561.5	8.84
BjuB003409	BjuNAC150	B01	17155937	17159335	17	143			317	35811	8.34
BjuB003410	BjuNAC151	B01	17171394	17172694	1	77			251	28185.5	9.45
BjuB003525	BjuNAC152	B01	20827533	20828259	9	142			197	22969	4.8
BjuB025484	BjuNAC153	B01	38116562	38118390	6	133	203	291	297	34556.5	8.46
BjuB025652	BjuNAC154	B01	40354539	40355961	19	145			358	39157	7.69
BjuB025653	BjuNAC155	B01	40366300	40367481	15	139			334	37416.5	7.19
BjuB023830	BjuNAC156	B01	41966179	41968110	19	143			272	31256.2	9.13
BjuB023822	BjuNAC157	B01	42002396	42003969	25	153			305	35337.7	6.77
BjuB023575	BjuNAC158	B01	42989042	42991458	31	157			455	51043.1	5.77
BjuB042437	BjuNAC159	B01	45436566	45438036	11	139			356	40840.9	7.14
BjuB042438	BjuNAC160	B01	45440625	45442013	21	146			345	38636.4	6.9
BjuB034098	BjuNAC161	B02	955480	956492	7	134			281	32412.3	8.74
BjuB047549	BjuNAC162	B02	7489712	7490727	8	131			266	30300.3	6.45
BjuB035176	BjuNAC163	B02	20509645	20511523	18	144			369	40869.7	8.84
BjuB047716	BjuNAC164	B02	24541830	24544963	43	194			436	48810.1	8.22
BjuB034572	BjuNAC165	B02	29322300	29323460	1	77			251	28235.7	9.62
BjuB013022	BjuNAC166	B02	41190815	41191818	6	137			235	26837.6	9.03
BjuB035559	BjuNAC167	B02	42409763	42411264	22	147			336	38188.2	6.32
BjuB035961	BjuNAC168	B02	47331137	47332089	15	138			249	28411	9.26
BjuB036248	BjuNAC169	B02	48945715	48946815	8	131			278	31657.5	6.15
BjuB044292	BjuNAC170	B02	50782267	50783430	18	142			316	36057	8.83
BjuB048646	BjuNAC171	B02	52056424	52058716	10	136			570	63745.5	4.52
BjuB044523	BjuNAC172	B02	56762823	56763952	22	95			218	24123.1	4.62
BjuB037800	BjuNAC173	B02	59129171	59130368	17	141			334	37994	8.14
BjuB037677	BjuNAC174	B02	59659172	59660313	9	137			292	33421.4	5.78
BjuB038057	BjuNAC175	B02	61398744	61400408	10	89			272	30515.6	5.26
BjuB037883	BjuNAC176	B02	62429593	62431387	18	146			351	40664.9	6.9
BjuB048839	BjuNAC177	B02	63829187	63833678	11	151			350	40141.8	5.48
BjuB048840	BjuNAC178	B02	63836179	63836763	3	92			195	21652.3	10.03
BjuB048893	BjuNAC179	B02	64104852	64105998	15	139			297	32917.6	8.32
BjuB049033	BjuNAC180	B02	66074564	66076536	11	138			372	43044.4	6.16
BjuB043199	BjuNAC181	B03	2051091	2052375	8	135			304	35561.6	6.54
BjuB031268	BjuNAC182	B03	20618718	20620429	56	189			453	51058.4	4.77
BjuB030847	BjuNAC183	B03	22540722	22543160	13	139			577	64580.8	5.09
BjuB030846	BjuNAC184	B03	22543756	22545909	17	143			552	61585.2	4.66
BjuB030790	BjuNAC185	B03	23089755	23090804	7	130			293	32962.5	6.46
BjuB043892	BjuNAC186	B03	23746409	23754448	616	746			986	111777	6.66
BjuB043893	BjuNAC187	B03	23778558	23788730	4	133	459	594	833	89561.6	5.1
BjuB043894	BjuNAC188	B03	23791321	23793246	4	140			387	43444.6	5.65
BjuB043895	BjuNAC189	B03	23797621	23798663	4	133			240	27848.3	6.38
BjuB043897	BjuNAC190	B03	23807791	23809176	4	133			348	39654.3	6.14
BjuB043900	BjuNAC191	B03	23839457	23843830	4	112			367	41394.4	5.55
BjuB043901	BjuNAC192	B03	23860556	23862502	4	139			439	50645.3	5.67
BjuB043902	BjuNAC193	B03	23865818	23866989	4	137			246	28318.5	5.97
BjuB043906	BjuNAC194	B03	23891903	23893326	2	137			243	27903.2	6.38
BjuB043908	BjuNAC195	B03	23904916	23906834	5	136			433	49759.2	5.44
BjuB043909	BjuNAC196	B03	23913100	23914070	4	137			271	30933.1	5.27
BjuB004161	BjuNAC197	B03	26267810	26268749	5	133			227	25634.7	8.33
BjuB003946	BjuNAC198	B03	28910636	28911611	11	135			271	31367.7	6.21
BjuB030275	BjuNAC199	B03	38049645	38051727	23	150			335	38022.6	5.81
BjuB044026	BjuNAC200	B03	38402917	38411802	8	135			411	47207.6	8.23
BjuB001812	BjuNAC201	B03	52170483	52171714	47	174			325	37679.7	9.35
BjuB006381	BjuNAC202	B03	52774398	52776501	7	134			361	42031	5.51
BjuB027227	BjuNAC203	B04	280621	281796	17	141			319	36198.1	8.48
BjuB027262	BjuNAC204	B04	500727	501933	8	135			368	42273.4	5.05
BjuB027428	BjuNAC205	B04	3403323	3405965	42	167			395	45115.9	6.02
BjuB027588	BjuNAC206	B04	4325601	4326736	7	198			205	23145.6	4.44
BjuB027783	BjuNAC207	B04	6594224	6596634	43	168			391	44580.2	5.71
BjuB028305	BjuNAC208	B04	13245673	13247491	9	136			405	46748.8	5.94
BjuB028366	BjuNAC209	B04	13798212	13799620	6	137			235	26719.1	5.77
BjuB046939	BjuNAC210	B04	15158116	15162856	49	196			498	54891.7	6.69
BjuB028767	BjuNAC211	B04	17614126	17615501	8	135			342	39839.2	5.77
BjuB042566	BjuNAC212	B04	22612640	22614144	14	132			230	26073	7.63
BjuB042543	BjuNAC213	B04	22848709	22849443	14	162			245	28676.2	7.72
BjuB001542	BjuNAC214	B04	23006285	23007745	12	135			233	26477.3	7.1
BjuB004598	BjuNAC215	B04	28834510	28836564	9	136			319	36430.7	7.21
BjuB014508	BjuNAC216	B05	2365498	2367467	11	138			372	43137.3	5.88
BjuB040548	BjuNAC217	B05	5977051	5985909	49	197			495	54831.6	6.64
BjuB040487	BjuNAC218	B05	6355607	6356191	2	87			195	21615.1	10
BjuB040417	BjuNAC219	B05	6806971	6808102	15	139			305	34285.4	7.05
BjuB013524	BjuNAC220	B05	8209334	8210492	9	137			291	33205.2	8.4
BjuB009534	BjuNAC221	B05	13132616	13133906	23	135			322	36782.4	7.68
BjuB012462	BjuNAC222	B05	16852708	16854278	7	133			399	44222.4	4.83
BjuB012456	BjuNAC223	B05	16865022	16866030	8	131			277	31507.4	6.15
BjuB012401	BjuNAC224	B05	17181008	17182161	18	142			318	36150.8	8.77
BjuB012046	BjuNAC225	B05	22190651	22192364	15	141			364	40235	8.64
BjuB030231	BjuNAC226	B05	26886558	26888120	78	217			314	35458.8	8.49
BjuB011061	BjuNAC227	B05	33204431	33207798	5	135			423	48095.1	6.15
BjuB025355	BjuNAC228	B05	39347939	39356223	7	129			464	52420.6	5.17
BjuB010937	BjuNAC229	B05	40897071	40899249	13	139			538	60361.4	4.71
BjuB011397	BjuNAC230	B05	56736186	56738477	14	148			215	24037.8	5.96
BjuB011127	BjuNAC231	B05	60155361	60157199	23	150			320	36312.8	5.92
BjuB020420	BjuNAC232	B06	6505780	6507512	14	112			312	34976.3	5.12
BjuB020475	BjuNAC233	B06	6927740	6928931	8	135			350	40261.6	5.2
BjuB020575	BjuNAC234	B06	7579998	7580973	32	155			273	31250.3	6.33
BjuB020602	BjuNAC235	B06	7725120	7726450	7	133			344	38753.3	4.77
BjuB020632	BjuNAC236	B06	7961769	7972445	847	1066			1432	161180	5.06
BjuB020666	BjuNAC237	B06	8164313	8165630	4	118			189	21697.1	4.85
BjuB020918	BjuNAC238	B06	9872448	9873935	11	142			233	26866.3	4.94
BjuB021014	BjuNAC239	B06	11207102	11208369	15	247			262	29332.8	4.75
BjuB001165	BjuNAC240	B06	11309345	11310615	15	233			260	29138.5	4.68
BjuB019836	BjuNAC241	B06	11370626	11372561	17	144			350	39294.2	5.68
BjuB022104	BjuNAC242	B06	22859475	22861721	18	146			357	41227.4	6.89
BjuB022228	BjuNAC243	B06	23656956	23659317	12	139			327	37243	6.01
BjuB022465	BjuNAC244	B06	25623129	25624511	165	291			307	34781	5.15
BjuB022965	BjuNAC245	B06	28999418	29000645	12	139			332	37816.6	5.68
BjuB046749	BjuNAC246	B06	33033889	33035799	18	146			368	42134.5	6.76
BjuB023284	BjuNAC247	B06	36481648	36483542	18	146			367	42030.4	6.74
BjuB004473	BjuNAC248	B07	859598	860961	21	146			342	38138.7	6.06
BjuB004472	BjuNAC249	B07	870806	872207	11	140			354	40515.4	6.38
BjuB039448	BjuNAC250	B07	2207062	2209119	14	142			536	60208.3	4.6
BjuB039447	BjuNAC251	B07	2210437	2212613	28	154			435	48993.7	5.47
BjuB039446	BjuNAC252	B07	2214118	2216238	29	108			344	38183.6	4.97
BjuB006979	BjuNAC253	B07	3742788	3744046	25	153			307	35327.6	8.62
BjuB007017	BjuNAC254	B07	3953733	3955061	19	126			233	25631.1	5.53
BjuB007040	BjuNAC255	B07	4028495	4029528	15	139			284	32303.3	8.64
BjuB007219	BjuNAC256	B07	4907122	4908495	7	133			248	28557.7	4.98
BjuB007186	BjuNAC257	B07	5077629	5080442	6	130			295	33574.7	6.33
BjuB039570	BjuNAC258	B07	11600045	11601383	4	118			188	21523.8	4.79
BjuB039763	BjuNAC259	B07	12312271	12314149	10	78			365	41095.2	4.75
BjuB039658	BjuNAC260	B07	13114988	13124758	156	283			485	54786.1	5.47
BjuB039930	BjuNAC261	B07	15585005	15589458	379	519			674	75359	6.19
BjuB008966	BjuNAC262	B07	19975574	19978164	22	97			332	36859.9	4.95
BjuB008870	BjuNAC263	B07	20409397	20410982	25	153			304	35027.4	8.74
BjuB008743	BjuNAC264	B07	21511345	21512887	21	106			217	23555.5	4.72
BjuB008730	BjuNAC265	B07	21604893	21606501	18	144			344	38082.8	8.66
BjuB008517	BjuNAC266	B07	23793442	23797136	6	130			301	34082.1	6.25
BjuB004559	BjuNAC267	B07	25730162	25737374	7	132			201	23201.3	5.96
BjuB045054	BjuNAC268	B07	27772176	27773930	11	127			407	45723.9	4.67
BjuB002444	BjuNAC269	B07	40553553	40555619	4	270			304	34940.3	5.35
BjuB003203	BjuNAC270	B08	992943	995220	10	136			566	62755.3	4.51
BjuB040984	BjuNAC271	B08	2566438	2567420	4	127			271	30743.6	5.61
BjuB015018	BjuNAC272	B08	9427295	9435602	57	190			973	111592	5.25
BjuB015179	BjuNAC273	B08	10249325	10250859	22	147			336	37999.9	5.95
BjuB046067	BjuNAC274	B08	23480360	23481780	3	88			215	24803.6	6.95
BjuB016953	BjuNAC275	B08	25478039	25480032	16	140			272	31372.3	8.84
BjuB041403	BjuNAC276	B08	33491497	33496569	9	92			296	33713.4	7.29
BjuB017702	BjuNAC277	B08	48723668	48726161	6	136			330	36650.2	9.06
BjuB019474	BjuNAC278	B08	53484341	53485906	10	137			341	38872.2	6.89
BjuO000621	BjuNAC279	Contig10709	1072	1801	9	140			195	22844.5	4.62
BjuO001153	BjuNAC280	Contig11_2007833_2318034	82751	88330	8	104			281	31613.6	6.11
BjuO001150	BjuNAC281	Contig11_2007833_2318034	34564	36999	3	88			248	27868.5	5.07
BjuO001152	BjuNAC282	Contig11_2007833_2318034	62821	65069	5	136			430	48775	6.77
BjuO001148	BjuNAC283	Contig11_2007833_2318034	6281	9042	3	88			237	26517.8	5.97
BjuO000974	BjuNAC284	Contig118_1274036_2398663_875207_991546_26974_116340	20853	26386	11	139	200	325	522	58839.6	8.54
BjuO002359	BjuNAC285	Contig1662	169245	170380	7	134			290	33194.1	5.56
BjuO003157	BjuNAC286	Contig2024	208361	209740	6	137			235	26637.1	5.91
BjuO003872	BjuNAC287	Contig236_319000_384004	37036	38955	17	144			364	40873.5	5.81
BjuO005702	BjuNAC288	Contig3638_143710_370857	41329	42562	7	133			312	36118.8	5.5
BjuO007004	BjuNAC289	Contig467_246521_1152645_90736_118015	13690	14684	5	132			224	25439.2	6.32
BjuO007254	BjuNAC290	Contig478_1_140140	126521	128579	6	136			282	31502.5	8.7
BjuO008046	BjuNAC291	Contig5641	58167	59100	1	77			269	30261.5	9.05
BjuO008041	BjuNAC292	Contig5641	34722	35869	21	159			209	23618.4	4.45
BjuO000114	BjuNAC293	Contig5653	4339	5373	7	116			169	19430.2	4.79
BjuO008781	BjuNAC294	Contig705	102403	103731	12	139			328	37620.7	6.01
BjuO010254	BjuNAC295	Super_scaffold_109_3169392_4351964_52914_567609	407295	407885	4	92			197	22074.9	9.97
BjuO010319	BjuNAC296	Super_scaffold_120_122617_799306	36561	38474	17	144			359	40546.5	6.01
BjuO010347	BjuNAC297	Super_scaffold_120_122617_799306	530341	531864	112	239			508	57669.2	4.87
BjuO010747	BjuNAC298	Super_scaffold_144_1249783_3420924	2114172	2115946	17	144			364	42394.5	6.02
BjuO010848	BjuNAC299	Super_scaffold_147_435367_492069	47788	50559	6	130			307	34881.2	6.26
BjuO011310	BjuNAC300	Super_scaffold_163_1793050_1976785	59290	60008	9	129			184	21654.1	4.73

## Sheet: Sequences of BjuNAC
Sequences of NAC TFs in Brassica juncea var.tumida
Gene	Gene ID	Sequence Type	Sequences
BjuNAC001	BjuA003827	CDS	ATGAACAAGAGTAATCCTGCTGGCTCAGTTACCGGTTCAGATATAATTGACGCAAAGATCGAAGAGCATCAACTTTGTGGATCCAATAAGTGTCCCAGCTGCGGCCACAAGCTCGAGGGCAAACCACAGAATTGGGTTGGTTTACCCGCAGGAGTGAAATTTGACCCAACGGATCAAGAGTTGATAGAACATTTAGAGGCAAAAGTATTAGTTAAAGAAATGAAATCTCACCCTCTAATTGACGAATTCATCCCCACCATTGAAGGCGAAGACGGCATTTGTTACACGCATCCCGAGAAACTTCCCGGAGTGACTAGAGATGGTTTAAGCAGACACTTTTTTCATAGACCCTCAAAGGCTTATACGACGGGAACAAGAAAGCGAAGAAAGATTCAAACG…
		Protein	MNKSNPAGSVTGSDIIDAKIEEHQLCGSNKCPSCGHKLEGKPQNWVGLPAGVKFDPTDQELIEHLEAKVLVKEMKSHPLIDEFIPTIEGEDGICYTHPEKLPGVTRDGLSRHFFHRPSKAYTTGTRKRRKIQTECDNSMHGSSSSGETRWHKTGKTRPVMVNGGGGGEANSGGGGEANKMRRGSGTTSGGSCSSSREIMNVNPTNRSDEVGGVGGGAMAVAAAAAAVVAGLPSYAMDQLSFLPFMKSFDEVARRETLHTGQATCDDVMAEQLRHRHQASPSSTSSHHVAHHHHQHHHQQQQRYHAFNISQPTHPISTIISPSTSLHHAPVNILDDNPYRVHRILLPNENYQAHQQQQDQERDEQHNDGKMGGRSASGLEELIMGCSSSNTHHDVKDGSS…
BjuNAC002	BjuA003922	CDS	ATGCAAATGGGAAGTTCATCTTTACCTCCAGGATTTAGATTCCATCCAACAGATCAGGAGCTCATAGGCTATTATTTAAGTAGAAAGATAGAAGGTCTTGAGATCGAGCTTGAAGTCATTCCTGTTATCGATTTATACAAATTCGATCCTTGGGAGTTACCAGATAAGTCTTTCCTTCCAAACAGAGATATGGAATGGTTCTTTTTCTGTCCTAGGGACAAAAAGTATCCAAACGGTTTCCGAACCAATAGGGCTACAAAAGCCGGATACTGGAAACCGACCGGTAAAGACCGGAAAATCACCTGTAGATCGTCGGGTGTTATAACCGGATACCGGAAAACACTAGTTTTCTACGAAGGTCGTGCCCCATTGGGCGAGAGAACTAACTGGTTCATGCAT…
		Protein	MQMGSSSLPPGFRFHPTDQELIGYYLSRKIEGLEIELEVIPVIDLYKFDPWELPDKSFLPNRDMEWFFFCPRDKKYPNGFRTNRATKAGYWKPTGKDRKITCRSSGVITGYRKTLVFYEGRAPLGERTNWFMHEYRLNHDDLSQKSPKFKGAFALCRVVKKNQLKTKTLKNKNEQAVGSGCSSLATSPCRDGTMQFQSFSPSSSTTYKSSSMWISPDFILDSSKDYPQIQEIASEYFPNFHFPVNAANHHVGLRESSSYLNADQDIDQSMQTGYWPNYEYDQTGSFGYSNLF
BjuNAC003	BjuA004662	CDS	ATGGGCGTTAGAGAGAAGGATCCGTTAGCCCAGTTGAGCTTACCTCCAGGTTTTCGTTTTTACCCGACAGATGAAGAGCTTCTTGTTCAGTATCTCTGTCGGAAAGTTGCAGGCTACCATTTCTCTCTCCAGATCATCGGAGATATCGATCTCTACAAGTTCGATCCTTGGGATTTGCCAAGTAAAGCTTTGTTTGGGGAGAAGGAATGGTACTTCTTTAGCCCAAGAGATCGAAAATATCCGAACGGGTCAAGACCCAATAGAGTAGCCGGGTCAGGTTATTGGAAGGCAACGGGTACGGACAAGATCATCATGTCAGATGGTCAACGTGTCGGGATTAAAAAAGCTCTGGTTTTCTACGCCGGGAAAGCTCCAAAAGGCACGAAAACAAACTGGATT…
		Protein	MGVREKDPLAQLSLPPGFRFYPTDEELLVQYLCRKVAGYHFSLQIIGDIDLYKFDPWDLPSKALFGEKEWYFFSPRDRKYPNGSRPNRVAGSGYWKATGTDKIIMSDGQRVGIKKALVFYAGKAPKGTKTNWIMHEYRLIEHSRSHGSSKLDEWVLCRIYKKTSGSQRQAVASPVQACLEDQSTNMSSSPSSSSQLDDVLDSFPEMKDRSFDLPRVNSLRTILNGNFDWASLAGLNPMPELAPMTNGLSDYGGYHAFQSAESGCRSSQVDQEQNSTELTQSLGYSSSGFGLSGQIYEFRQ*
BjuNAC004	BjuA004529	CDS	ATGGAAGAAAATCTTCCTCCAGGGTTCAGATTTCATCCTACAGACGAAGAGCTTATAACACATTATCTTTGTCGGAAAGTCTCCGATATTGGATTCACTGCTAAAGCTGTCGTCGACGTTGATCTCAACAAGTGTGAACCTTGGGATCTGCCAGACAAAGCTTCAATGGGAGAGAAAGAGTGGTACTTCTTCAGTCTACGAGACCGGAAATATCCAACCGGTTTAAGGACAAACCGAGCAACTGAAGCCGGTTATTGGAAAACCACTGGTAAAGATAAAGATATATACCGAAGTGGAGTACTGGTAGGGATGAAGAAAACCCTAGTTTTCTACAAAGGAAGAGCTCCAAAGGGTGAGAAAAGCAATTGGGTTATGCATGAGTATAGGCTTGAGAACAAA…
		Protein	MEENLPPGFRFHPTDEELITHYLCRKVSDIGFTAKAVVDVDLNKCEPWDLPDKASMGEKEWYFFSLRDRKYPTGLRTNRATEAGYWKTTGKDKDIYRSGVLVGMKKTLVFYKGRAPKGEKSNWVMHEYRLENKQPFKPAKEEWVVCRVFQKSTTTKKPQEQQPDSSFGSPCDANSSMANEFEDIELPNLNSNSSTVDYNNIHQQYSQNNVYSDNTTSTAGLNMNMNMNVNMANLPAWTTSLLGPPLSPINSLLLKAFQIRNSYNINPSLLQQGVSNVMQDGSSSSQPQPQDEAFNMDSLW
BjuNAC005	BjuA005981	CDS	ATGGAGAGTACAGATTCTTCTGGTGGTCCTCCGCCGCCGCAGCCTAACCTCCCTCCAGGATTCCGTTTTCACCCGACCGATGAAGAGCTCGTCGTTCACTACCTTAAACGCAAAGCCGCCTCCGCTCCTTTACCTGTCTCCATCATCGCTGACGTCGATCTCTACAAGTTCGATCCATGGGAACTTCCTGCTAAGGCATCGTTTGGAGAGCAGGAATGGTATTTCTTCAGTCCTAGAGATCGGAAGTATCCGAACGGAGCGAGACCAAACAGAGCGGCCACGTCTGGTTATTGGAAAGCCACGGGTACTGACAAACCGGTGCTTGCCTCCGACGGGAACCAAAAGGTCGGCGTGAAGAAGGCACTCGTCTTCTATAGTGGCAAACCTCCAAAAGGCGTT…
		Protein	MESTDSSGGPPPPQPNLPPGFRFHPTDEELVVHYLKRKAASAPLPVSIIADVDLYKFDPWELPAKASFGEQEWYFFSPRDRKYPNGARPNRAATSGYWKATGTDKPVLASDGNQKVGVKKALVFYSGKPPKGVKSDWIMHEYRLIDNKPNNRPPGCDYGNKKNSLRLDDWVLCRIYKKNNAGRHVDNDKDHDMIDYIFRKIPSGLNHNVSRSMNFFPGRFPGGYGMFSDGDPSLYDGSGMMCSNGADAVNLNVCNGNLSSEAVGNGLNPASSSGPMVMMANLKRALPVPYWPAAEEEQDDSPSKRFHGVGGGVDCSNMSSSMVEEPPPLMQQQGGVLGDGLFRTTSSYQLPGLNWYSS
BjuNAC006	BjuA005982	CDS	ATGGGTATCCAAGAACTCGACCCGTTGGCCCAACTAAGTTTACCACCGGGCTTCCGGTTTTACCCGACGGACGAAGAGTTGATGGTTGAATATCTATGCAGAAAAGCCGCCGGTCATGACTTCTCTCTCCAGCTCATAGCCGAGATCGATCTTTATAAGTTCGACGCGTGGGTCTTACCGAGTAAGGCGTTATTCGGGGAAAAAGAATGGTATTTCTTCAGCCCGAGGGATAGGAAGTATCCTAACGGGTCGAGACCTAACCGGGTTGCCGGGTCAGGTTACTGGAAAGCCACCGGTACGGATAAGGTTATATCGACTGAGGGAAGAAGAGTTGGGATCAAGAAAGCTTTGGTGTTTTATGTAGGAAAAGCACCAAAAGGCACCAAAACTAATTGGATC…
		Protein	MGIQELDPLAQLSLPPGFRFYPTDEELMVEYLCRKAAGHDFSLQLIAEIDLYKFDAWVLPSKALFGEKEWYFFSPRDRKYPNGSRPNRVAGSGYWKATGTDKVISTEGRRVGIKKALVFYVGKAPKGTKTNWIMHEYRLIEPSRRYGSTKLDDWVLCRIYKKQSSAQKQVYSKPMTSGREYSNNDSSTSCSSHQYNDVLESLHEIDNRSLGFAAGSSNAPPHHSHRPSLNEQKTGFLNLAREPSFDWPSYGGHNSVPELTPSHNVPRLRYGDGGGYFQTLCLTLLLLVWCCWIFT
BjuNAC007	BjuA045275	CDS	ATGGATGAGGCGATGGGATCATGGGACACAAGAAGGGAAGAACAAGAAGAAGAAGAGAAACAAGTGTTAAAACTTCCAGGGTTTAGGTTTCATCCGACCGATGAAGAGCTTGTAGGTTTTTATCTCTCTAAGAAAGTATTCCTCAAGAAATCCAGCAAGATAGATGAGATAATCAGCCAAATTGATATCTATAAATTCGATCCATGGGATCTTCCTCGCTCAAGGAATACGGAGAAGGAGAGCTACTTCTTCTGCAGGAGAGGAAGGAAGTACAGAAACAGCATAAGACCGAACCGAGTGACTGGTTCCGGTTTTTGGAAAGCCACAGGAATCGATAAGCCTGTCTATTCCGATGGCTCCAGCAAAGCCGTGATTGGTCTAAAGAAGACACTCGTTTAT…
		Protein	MDEAMGSWDTRREEQEEEEKQVLKLPGFRFHPTDEELVGFYLSKKVFLKKSSKIDEIISQIDIYKFDPWDLPRSRNTEKESYFFCRRGRKYRNSIRPNRVTGSGFWKATGIDKPVYSDGSSKAVIGLKKTLVYYLGSAGKGSKTDWMMHEFRLPTANDTIPGGSTLLNPTPSSLLHAVSL
BjuNAC008	BjuA045346	CDS	ATGGGTCGCGAATCTATGGCTGTTGTTGAGTCCTCGCCGCCGTCTGCGACTGCTCCGGGTGCCGCTGTGTCGGCGACTTCGCTTGCTCCTGGGTTTCGATTTCATCCTACTGACGAGGAGCTTGTGAGCTATTACTTGAAGAGAAAGGTTCTGGGGAAGCCTGTGCGGTTCGATGCGATTGGGGAAGTTGATATCTACAAGCACGAGCCTTGGGACTTAGCAGATGCATATGTGTTGTGTAGAATCTTTCACAAGAATAACATTGGGCCACCTAGTGGGAACCGGTACGCGCCATTCATGGAAGAGGAATGGTCTGATGATAGAGTAGCTCTGATTCCAGGAGTAGACGTTAGGGTCAGAGCAGAGCCATTACCACTAGCCAATGGAAACAACCAGATG…
		Protein	MGRESMAVVESSPPSATAPGAAVSATSLAPGFRFHPTDEELVSYYLKRKVLGKPVRFDAIGEVDIYKHEPWDLADAYVLCRIFHKNNIGPPSGNRYAPFMEEEWSDDRVALIPGVDVRVRAEPLPLANGNNQMNQEIQPESKDLININEPPRETTTQMDIELNHQENNNNNRNDEVEEALKREETEEDERLPPPPPPVCVLNKEAPLPLLQYKRRRQNESTRTTQDHSSSTTTTVDNTPTLVSNSTAAAATNTAISALLEFSLMGISDKKENPKEASPPPAPLPSPEEKLNDLKKEVHQMSVERETFKLEMMSAEAMISILQSRIDALRQENDELKKNSANGH
BjuNAC009	BjuA006312	CDS	ATGATAAGCAAGGGTCCAAGATCAAGCTTACCACCAGGGTTTCGATTTCATCCAACAGATGAAGAACTCATCCTCCATTACCTAAGGAAGAAGGTTTCCTCCTTACCAGTCCCTCTTTCGATCATCGCAGATGTCGATATCTATAAGTCTGATCCATGGGACTTACCAGCTAAGGCTCCGTTTGGAGAGAAAGAATGGTATTTTTTCAGTCCGAGGGACAGGAAGTATCCCAATGGAGCAAGACCAAACAGAGCGGCCGCGTCTGGATATTGGAAAGCCACAGGAACAGATAAATTAATCGCGGTACCAAACCGTGAAGGGTTTAATGAAAACATTGGTATAAAAAAGGCTCTTGTGTTTTACACAGGAAAGCCTCCAAAAGGTGTTAAAACCAATTGG…
		Protein	MISKGPRSSLPPGFRFHPTDEELILHYLRKKVSSLPVPLSIIADVDIYKSDPWDLPAKAPFGEKEWYFFSPRDRKYPNGARPNRAAASGYWKATGTDKLIAVPNREGFNENIGIKKALVFYTGKPPKGVKTNWIMHEYRLAESLSPKRVAHARNGSQVNNLGDRTLKSTEYSMRLDDWVLCRIYKKSHASLSSPEVASATSEDQEHEENDNEPFVVSETLLPNLANDQTLKRQQSSFSNLLDATDLTFLTNFLNETPENRTESEFSFLFGDFSNPDIYGNRYLGHKLPQLSSPTSETRVIGNKRERVDYAEEMMNNSKKINNFSYNNSIDHLDHSLIQQSSFLNQELLISPHLKYQG
BjuNAC010	BjuA006313	CDS	ATGTTGGAAGAAGGAGGTGTAGTTGTGAACCAAGGAGGGGACCAAGAGGTGGTGGATTTGCCTCCAGGGTTTCGGTTTCATCCAACTGATGCAGAGATCATAATTCACTATCTCAAAGAGAAGGTCTTCAACGTTCGATTCACCTCGGCTGCAATTGGTCAAGCCGACCTTAACAAAAACGAGCCATGGGATCTACCAAAAATTGCAAAGATGGGGGAGAAGGAGTTTTACTTCTTTTGCCAGAGGGATCGGAAGTACCCGACCGGCATGAGGACGAACCGTGCAACCCTGTCCGGTTATTGGAAGGCGACCGGGAAGGACAAGGAGATCTTTAGAGGCAAAGGTTGTCTTGTTGGAATGAAGAAAACACTTGTGTTCTATAGAGGAAGAGCTCCAAAA…
		Protein	MLEEGGVVVNQGGDQEVVDLPPGFRFHPTDAEIIIHYLKEKVFNVRFTSAAIGQADLNKNEPWDLPKIAKMGEKEFYFFCQRDRKYPTGMRTNRATLSGYWKATGKDKEIFRGKGCLVGMKKTLVFYRGRAPKGEKTNWVMHEYRLDGIYSYHNLPKTARDEWVVCRVFHKNAPPPTTTATTTTTNQLTRIDSLDNIDHLLDFSSLPPLIDPGFLSQPGPSFSSAGQQHDFKPIPHHPTTVQINNTYPSAQTLTYPYNSVPNYGFGSGYGTGSGNNNNGMIKLENSLVSVSQETGLSSDVNTTATPEISSSYPGMVNTAANAAMMDGNKTSYDDDDLGIFWDDY
BjuNAC011	BjuA006357	CDS	ATGGCTCCTGTCTCGTTACCTCCAGGTTTCAGATTTCACCCAACTGATGAGGAGCTAATTACTTACTATCTCAAAAGAAAAATAAACGGTCTAGAAATCGAACTTGAAGTTATCGCTGAAGTTGATCTCTACAAGTGCGAGCCATGGGACTTACCAGGGAAAGCTTTGCTTCCAAGCAAAGACCAAGAATGGTACTTCTTTAGCCCACGGGACCGGAAGTATCCCAACGGCTCGAGGACAAACCGAGCAACCAAAGGTGGGTATTGGAAGGCAACGGGCAAGGACCGCCGGGTTAGTTGGAGAGACCGAGCCATTGGAACCAAGAAGACATTGGTTTACTACCGTGGACGTGCGCCGCATGGTATTAGAACCGGTTGGGTCATGCATGAATATCGACTC…
		Protein	MAPVSLPPGFRFHPTDEELITYYLKRKINGLEIELEVIAEVDLYKCEPWDLPGKALLPSKDQEWYFFSPRDRKYPNGSRTNRATKGGYWKATGKDRRVSWRDRAIGTKKTLVYYRGRAPHGIRTGWVMHEYRLDETQCEPSAYGMQDAYALCRVFKKIVIEAKPRDQHRSYVHAMSNVSGNSSFDACSDLEISSTTHQVQNAFQPRFGNGRFNSNAMISNEDWSQYYGSSYAPFPTPYKVNNEIECSMLQHNMSLPPLRVENSAVSDCDFFTSMTQNNNHGVLEDFTFATSGSNHYNSVGDQVIHIGNYDEPPSMMSNHHMNQGYTEEQKIISTLDDTEQDLGYHGDNTNDNINIDDFFSFDIYNEENINQVEGNEEEVNTNETLDSSHFEVVDEETRF…
BjuNAC012	BjuA040897	CDS	ATGGGTCGCGGCTCAGCAACCTCACTCGCTCCCGGGTTCCGTTTCCACCCAACAGACGAAGAACTCGTCCGCTACTACCTCAAGCGCAAGGATGCGTTTGTGCTGTGTAGGGTGTTCCAGAAGAGTGGTACAGGGGATAAGTACGGTGCTCCTTGTCTTGAGGAGGAGTGGGAAGAGGATACAATGACGTTTGCACCTGAACAAGAGGCTCTCAGTGAAGGATTGGGTGTTGATGATGATGTTTATCTCGAGAAGCCTGAGAGTCTGGTGGTTTATGATGCCATTCCTGTTCAGAGTAATTACTGTCCTGGAGAATCAAGCAATAACGTTGAATCAGGAAACTATGAAGACTGTGGAAACTATGTTGTGGACTTTGAACAACCAATTGAGGAGGAGGAG…
		Protein	MGRGSATSLAPGFRFHPTDEELVRYYLKRKDAFVLCRVFQKSGTGDKYGAPCLEEEWEEDTMTFAPEQEALSEGLGVDDDVYLEKPESLVVYDAIPVQSNYCPGESSNNVESGNYEDCGNYVVDFEQPIEEEEEEEQKPIIRDGSIQPCSLFPGEQIGCGVEDEKAVNLEASNDNVFVADTCYGDIPTDDASYMPEEPFIEDDFNFEDYLNFFDDEDAQNWSLDVSQLLGSEEGLDQKQPSPEELEKEKESGEGSSSKQDADVTDLDSASKHPFLKKGSHMFAPPSFASSQFQTKEAAIRLHAAQSSGSVHVTAGMIRISNMTTLTAESSMGWSYDKNGNLNVVLSLGLVQSKTGGTTATRAMFIFMCFWILLLYVSFKIGTIVSAL
BjuNAC013	BjuA040998	CDS	ATGGAAGCGTTTGGTGGGTTTCACAAGGAAGATGATGAGCAGATGGTTTTGCCTCCTGGGTTTAGGTTTCATCCAACAGACGAAGAACTCATAACCCACTATCTTCACAATAAGGTTCTCAACATTGATTTTTCAGCTAAAGCTATTGGTGAGGTGGATTTGAACAAAGCTGAGCCATGGGAGTTGCCATATAAAGCAAAAATGGGTGAGAAAGAATGGTACTTCTTCTGTGTGAGGGATAGAAAGTATCCAACCGGTTTGAGGACTAACCGGGCAACTCAAGCCGGTTACTGGAAGGCAACAGGGAAGGATAAGGAGATTTTCAGAGGCAAATCACTAGTTGGTATGAAGAAAACACTTGTTTTCTACAGAGGAAGAGCTCCAAAGGGGCAGAAAACA…
		Protein	MEAFGGFHKEDDEQMVLPPGFRFHPTDEELITHYLHNKVLNIDFSAKAIGEVDLNKAEPWELPYKAKMGEKEWYFFCVRDRKYPTGLRTNRATQAGYWKATGKDKEIFRGKSLVGMKKTLVFYRGRAPKGQKTNWVMHEYRLDGKLSPHNLPKTAKNEWVICRVFHKTAGGKKIPISTLMQIGSYGGSGLPPLTDSSPCNNTTKNEQTYVPCFSNQTETRGTLLNYFSNNPALSSIPLYQPHSLHVSDPVLTQEQSVSQAMFENNRRQSFKTLSISQETGVSNTDIEFGRRGMDHQEVPSSSTGPVDLEPFWSY
BjuNAC014	BjuA041104	CDS	ATGGGTCGCGGCTTAACGACTGATGGGGTTTTGCCGGCGTCGGAGGCAGTTCTGACGACTGCGACGGGAAGACCTATGGCTCCTGGATTCCGATTTAATCCAACCGATGAAGAACTCATTAGCTACTACCTAAAGAGAAAGGTTCAGCGCAAACCGATAGCTCTCGATCCGATTGGAGAAGTCGCTGTGTACAAGCAAGAAGATCCCTCTGGCTTACGAGATCAATTGAAGATGAAGACAACGGAACGAGAATGGTTCTTCTTCACTACTCTAGAAAAGTACGAACATAGTGGTTGTGGAATACGATCAACAGCCAAAGGCAACTGGCGCGAAAAAGGAAGAGAAAAGAAAATCAAGCGAGGAGGAGACGGTCAGGTGATTGGCCACCGCAAGAGGCTT…
		Protein	MGRGLTTDGVLPASEAVLTTATGRPMAPGFRFNPTDEELISYYLKRKVQRKPIALDPIGEVAVYKQEDPSGLRDQLKMKTTEREWFFFTTLEKYEHSGCGIRSTAKGNWREKGREKKIKRGGDGQVIGHRKRLVFFTNNQATDWVVHEYQLVDNDGHVQTDAYVLCRLFDSSGSINAPFSEQEWDDADNEKIQKASNSRSMDLFDLNELPREFEIDDDDSKAVDQDDNNNDACLLPCVLNKEAPLPTEFEIDDDDSKAVDQDDNNNDACLLPCVLNIEAPLPFVRYRRKRQLDSDNSIQTTPKTTSGTTIPHVAALLERSEPVPVDTTMVVPTSSYTEELIKDLQKERQQIAVERERYMLEMTNAEMTISDLVGKNDALRTEIEELKKKNSNKEQGS*
BjuNAC015	BjuA041105	CDS	ATGACTGATCAGGTTTTGCCGGCCGCGTCGGAGGCAGTTCTGCCGATTGCGACGGGAAGACTTTTCACACCTGGATTCCGATTTCGTCCAACCGATGAAGAGCTCATTAGCTATTACTTAAAGATGAAGGTTCAGGGCAAACCCATGTTTCTCGATGCGATTGGGGAAGTCGATGTTTACAAGCACGACCCCTCTGACTTACCAGAGCATTCGAGGCTGATGAAGACAAAGCACCAAGAATGGTTCTTCTTCACTACTCCCCCGGAGAAGCACGGCAAGCGAGAAAACAACAAAGGCTACTGGATCCAAAAAGGAGAAGACAAGAAAATCAAGCGAGGAGACAATCAGTTGATTGGTATGGTCAAGAGGCTGTTGTTTAACAGAGGGTGCGCTCCAAAC…
		Protein	MTDQVLPAASEAVLPIATGRLFTPGFRFRPTDEELISYYLKMKVQGKPMFLDAIGEVDVYKHDPSDLPEHSRLMKTKHQEWFFFTTPPEKHGKRENNKGYWIQKGEDKKIKRGDNQLIGMVKRLLFNRGCAPNGQRTYWVIREYRLVDDGHGLKTDAYVLCRVSHNQSSRPPRGNINAPFSEQECGRDDDDEKKIQQESNSGSKILFDLNELPREFDDNNDACIPHSALNKEPFIHYRRKRQTKSSVAAEMLEESEPEPVDSTMMVPTSSYTELKQQMAMERERYKLETNALRTEIEELKKKNSNKWQCS*
BjuNAC016	BjuA041179	CDS	ATGGATAATGTTAAGCTCGTGAAGAATGGTGTTATGAGATTACCACCTGGATTCAGGTTTCATCCCACTGATGAGGAGCTTGTGGTTCAGTATCTCAAGAGAAAAGTCCTTTCTTCTCCATTACCAGCTTCCATCATTTCTGACTTTGATGTTTGCAGAGCTGATCCTTGGGACTTACCTGGCAGTTTGGAGAAAGAGAGGTACTTCTTTAGCACAAGGGAAGCCAAGTACCCAAATGGGAACCGCTCTAATAGAGCAACCGGTTCCGGTTATTGGAAAGCTACCGGTATTGATAAACGGGTTGTGACCTCTAGAGGAAATCAAATCGTTGGTTTGAAGAAAACACTTGTGTTCTACAAAGGCAAACCACCTCATGGCTCAAGAACCGATTGGATCATG…
		Protein	MDNVKLVKNGVMRLPPGFRFHPTDEELVVQYLKRKVLSSPLPASIISDFDVCRADPWDLPGSLEKERYFFSTREAKYPNGNRSNRATGSGYWKATGIDKRVVTSRGNQIVGLKKTLVFYKGKPPHGSRTDWIMHEYRLSSSPPSSMGPTQNWVLCRIFLKKRAGNSDEGDNRNLVYDNEHIEITTTNQTEDKTKPIFFDFMRKERTTDLNLLPGSPTSDHASSGLTTEIFSSDEETSSSCNSFRRNL
BjuNAC017	BjuA041404	CDS	ATGGCGGTTGTTGTTGAAGAAGGCGTGGTGTTGAATCATGGAGGTGAAGAGCTTGTGGATTTACCACCTGGATTCAGGTTTCATCCAACAGACGAGGAGATCATAACATTCTACCTCAAAGAAAAGGTTTTAGACAGCCGATTCACGGCTGTGGCCATGGGTGAAGCAGATCTCAACAAGTGTGAGCCCTGGGATTTGCCGAAGAGAGCAAAGATGGGGGAGAAAGAGTTTTACTTCTTCTGTCAAAGGGACAGGAAATACCCGACCGGGATGAGGACGAACCGTGCGACCGAGTCCGGGTATTGGAAAGCGACCGGGAAGGATAAGGAGATCTTCAAAGGCAAAGGTTGTCTCGTTGGGATGAAGAAAACACTTGTGTTTTATAGAGGAAGAGCTCCA…
		Protein	MAVVVEEGVVLNHGGEELVDLPPGFRFHPTDEEIITFYLKEKVLDSRFTAVAMGEADLNKCEPWDLPKRAKMGEKEFYFFCQRDRKYPTGMRTNRATESGYWKATGKDKEIFKGKGCLVGMKKTLVFYRGRAPRGEKTNWVMHEYRLDGKYSHHNLPKSARDEWVVCRVFHKNNPSTTTPQMTRMPIENLTRMDSLENIDHLLDFSSLPSLMDPSFMGQHDQHNFKPINPPTYNISSPIQPHHFNSNYQSIFNHQGYGSASGSGSTYNNNKEMIKMEPSLVSVSQETCLSSDVNATTTIEVSSGPVMKQEMSMTGMVNGSKSYEDLCDLRGVLWDY*
BjuNAC018	BjuA006497	CDS	ATGGCGGAGGAGCTCACCATTGGGTTTCGCTTCTATCCCACGGAAGATGAACTGATTGCGTTCTACCTACGAAACCAGCTCGAAGGAAGGAATGATGACTCAATGCACCGTGTCATACCAGTCCTAGACGTCTTTGAGGTCGAGCCTAGTCATCTTCCAAATGTTGCGGGGGAGAGATGTCGAGGAGATGCTGAGCAATGGTTCTTCTTCGTGCCAAGACAAGAACGCGAAGCAAGAGGAGGCAGACCAAACAGAACCACTGATTCAGGGTACTGGAAAGCGACTGGATCACCTGGTCCAGTCATTTCCAAAGATAACCGAATGATTGGAGTCAAGAAAACTATGGTTTTCTACACTGGAAAAGCACCAACCGGAAGAAAAACAAAATGGAAGATGAAT…
		Protein	MAEELTIGFRFYPTEDELIAFYLRNQLEGRNDDSMHRVIPVLDVFEVEPSHLPNVAGERCRGDAEQWFFFVPRQEREARGGRPNRTTDSGYWKATGSPGPVISKDNRMIGVKKTMVFYTGKAPTGRKTKWKMNEYKAVDETVNFSTIPKLRHEFSLCRVYITSGSSRAFDRRPVGSLQTERLLTSDVGVAETSFRVGSSPETSMSGGEHVDLSVNTEMVDGLTEPMWEWEQLNWS*
BjuNAC019	BjuA035906	CDS	ATGTCAAATAACTATGAAGATGGGGGAGTTTACTATGATCCAGACGAAACCATGTTCAATAACGATGAAGATGGAGGAATTTATTTTGATCCTGAAGACCACGAACTCATCAAATATCATCTACTACCCAAGTTAGAAACGTATCTACAACCCCAGTCGAAAGATGAAGAGTGTGAAGACTTCATCGTGATGAAGAACGTTTACGATAAGGAGCCATGGTTGCTGGACCATACCAATCATCCGTTGTTCAAGAAGAACGAGTGGTTTTATTTCGTGACAAGGACTCAAGTGTCAGTGAAGAACATTGGTCGTGGTAGGAACTCAAAGCGGAGGATCGCCGGGGACAACGATGGTGGGAGTTGGAAGCCTAACGCTAAAAAATATATTGAGGACGAAGAG…
		Protein	MSNNYEDGGVYYDPDETMFNNDEDGGIYFDPEDHELIKYHLLPKLETYLQPQSKDEECEDFIVMKNVYDKEPWLLDHTNHPLFKKNEWFYFVTRTQVSVKNIGRGRNSKRRIAGDNDGGSWKPNAKKYIEDEERKNTIIGKKQTLKFTKSDNNKRQKRGDGTSAAVPGSTSSWIMYEYSLPDENTFQELVLCKIRKISNSKDEEVEAVDVTHDAEEDGAGELVDRFARMGLDDQQTTEKDDQQEPPMFAQTQSSDPPARLGDKSL
BjuNAC020	BjuA006915	CDS	ATGGACATTCCGTACTACCACTATGACCACGGAGGAGACAGCCAATATCTTCCTCCGGGTTTCAGGTTTCATCCGACAGATGAAGAGCTCATCACTCATTACCTCCTCCGTAAGGTCATCGAGGGCTGTTTCTCAAGCCGTGCCATCGCAGAGGTTGATCTTAACAAGAGCGAGCCTTGGCAACTTCCCGGGAAAGCTAAGATGGGAGAGAAAGAATGGTATTTTTTTAGCCTCCGTGACCGGAAATATCCGACGGGACTGAGAACGAATAGAGCAACGGAGGCTGGTTACTGGAAAGCTACCGGAAAAGATAGAGAGATTTATAGTTCAAAGACTTGTGCACTTGTTGGGATGAAGAAGACTCTTGTCTTCTACAAAGGACGAGCTCCTAAAGGAGAG…
		Protein	MDIPYYHYDHGGDSQYLPPGFRFHPTDEELITHYLLRKVIEGCFSSRAIAEVDLNKSEPWQLPGKAKMGEKEWYFFSLRDRKYPTGLRTNRATEAGYWKATGKDREIYSSKTCALVGMKKTLVFYKGRAPKGEKSSWVMHEYRLEGKLSYHFISRSSKDEWVISRVFKKPGLANTGGSAEASISVSNGTGTSKKTKIPSNISTNYREQPSSPSSVSLPPLLDPTTTLGYTDSSWSYDSRSTNTPVITTAITEHVSCFSTATTTTALGLDVDVDSFNHLLPPVPPGFDPFPRFVSRNVSSLSNFRSFQENFNHFPYYGSSSASTMTTPVHLPSSHGGTGMNYWLQTTAEENETKAGLLNGGLDCVWNY
BjuNAC021	BjuA045396	CDS	ATGGCTCCTGTTTCAATGCCTCCTGGTTTCCGGTTTCATCCAACAGACGAAGAGCTTGTCATCTACTACCTCAAACGAAAGATTAATGGCCGGACGATCGAATTAGAGATAATTCCCGAGATTGATCTTTACAAATGCGAGCCCTGGGATTTACCCGAGCAAGAATGCGACTCCAAGTCCGGCATACAGGATGCGTATGCACTTTGTCGAGTATTCAAGAAGAGTGCTTTAGCCAACAAGTTAGAAGAACAACATCATGGAATGAAGAGGAAGAAAGCAACGACTAATAGTGAAAAATCTACTTCTAGTACTTGTTTGTATTCTGATGGAATGTATGAAAATCTAGAAAACTCGGGATATCCGGTCTCACCCGATCACGGATTAACTCAACTGGGTAAC…
		Protein	MAPVSMPPGFRFHPTDEELVIYYLKRKINGRTIELEIIPEIDLYKCEPWDLPEQECDSKSGIQDAYALCRVFKKSALANKLEEQHHGMKRKKATTNSEKSTSSTCLYSDGMYENLENSGYPVSPDHGLTQLGNISSSDMETIENKWSHSMSHDTSYNFPAQSQFCSQYGTITYPPSKAEIAFECARLKNRMLPPAPPLHVEDLAHSEHLGTNVANDTDQMLSKIIALAQASHEPHNSLGSWEFASASGNFQGDVCYPGEKASGSWVEANMKAVDMQAHDGRFKEERIVENLRWVGVSNKELEKSFIEEHSTVVPIEDIWSYRTDSHEHQDGEGVNNNGDVDDVYTLEFSENELNANNSDKINNNDHDATSSPRFEMVNKVEVSHGLSVTTRQVTNTCFQ…
BjuNAC022	BjuA007439	CDS	ATGGACAACATAATGCAATCGTGTATGCCACCGGGATTCCGATTTCATCCAACAGAGGAAGAGCTCGTTGGTTATTACCTAGATGGGAAGATCAATTCAATGAAGAGTGCTTTAGATGTCATTGTAGACATTGACCTCTACAAAATGGAGCCATGGGATATTCAAGCGAGATGTAAACTAGGGTATGAAGAGCAAAACGAGTGGTACTTCTTTAGCCACAAGGATAGGAAGTACCCGACCGGGACTAGGACCAATAGAGCAACGGCCGCAGGGTTCTGGAAGGCCACCGGTAGAGACAAGGCGGTACTTTCAAAGAATAGTGTCATAGGAATGCGGAAGACACTTGTCTACTACAAAGGACGAGATCCTAATGGAAGAAAATCAGATTGGATCATGCAC…
		Protein	MDNIMQSCMPPGFRFHPTEEELVGYYLDGKINSMKSALDVIVDIDLYKMEPWDIQARCKLGYEEQNEWYFFSHKDRKYPTGTRTNRATAAGFWKATGRDKAVLSKNSVIGMRKTLVYYKGRDPNGRKSDWIMHEYRLQNSELAPVQEEGWVVCRAFRKPIPNQRPLGYEPWQNQLYHVDNKKYYSSSETMNTSHHIGASSSNQNLNQMVMSNNHYNANNPSTTMHQYGNIELPQLDSPSLSPSLGTNKDQNESLEQEEEKSFNYVDWRILDSLLEIQATHPQNRDVLVSSLATQSYNPEQSYPSMHQNYNYEIGKRRDKLMNYMLFLRITPTLPNLFIKLASPIVDVPFHVFFLATLVGLIPAAYITVRAGLAIGDLKSVKDLYDLKTLSVLFLIGFIS…
BjuNAC023	BjuA007440	CDS	ATGGACAACATAATGCAATCGTGTATGCCACCGGGATTCCGATTTCATCCAACAGAGGAAGAGCTCGTTGGTTATTACCTAGATGGGAAGATCAATTCAATGAAGAGTGCTTTAGATGTCATTGTAGACATTGACCTCTACAAAATGGAGCCATGGGATATTCAAGCGAGATGTAAACTAGGGTATGAAGAGCAAACCGAGTGGTACTTCTTTAGCCACAAGGATAGGAAGTACCCGACCGGGACTAGGACCAATAGAGCAACGGCCGCGGGGTTCTGGAAGGCCACCGGTAGAGACAAGGCGGTACTTTCAAAGAATAGTGTCATAGGAATGCGGAAGACACTTGTCTACTACAAAGGCCGAGCTCCTAATGGAAGAAAATCAGATTGGATCATGCAC…
		Protein	MDNIMQSCMPPGFRFHPTEEELVGYYLDGKINSMKSALDVIVDIDLYKMEPWDIQARCKLGYEEQTEWYFFSHKDRKYPTGTRTNRATAAGFWKATGRDKAVLSKNSVIGMRKTLVYYKGRAPNGRKSDWIMHEYRLQNSELAPVQEEGWVVCRAFRKPIPNQRPLGYEPWQNQLYHVDNKKYYSSSETMNTSHHIGASSSNQNLNQMVMSNHHYNANNPSATMHQYGNIELPQLDSPSLSPSLGTNKDQNESLEQEEEKSFNYVDWRILDSLLEIQATHPQNRDVLVSSLATQSYNPEQSYPSMHQNYNYEVEANIHHSFGCFPDS
BjuNAC024	BjuA007559	CDS	ATGATGCTTGCGTTGGAAGATGTGTTGAGCGAGCTCGCTGGAGAAGTAAACGACAGAGGATTACCACCAGGCTTCCGGTTTCACCCGACGGACGAAGAGCTCATAACTTTCTACTTAGCTTCCAAAGTCTTCCATGGAGGTCTCTGTGGCATTCACATCGCTGAAGTTGATCTCAATCGCTGCGAACCTTGGGAACTTCCAGAAATGGCGAAGATGGGAGAGAGAGAGTGGTACTTTTACAGTTTAAGGGATAGGAAGTATCCGACGGGGCTAAGGACTAATAGAGCCACTACTGCTGGATACTGGAAGGCCACCGGAAAAGATAAGGAGATATTTTCCGGCGGCGGTGGAGGAGCGCTTGTTGGGATGAAGAAGACGCTGGTGTTCTACAAGGGAAGG…
		Protein	MMLALEDVLSELAGEVNDRGLPPGFRFHPTDEELITFYLASKVFHGGLCGIHIAEVDLNRCEPWELPEMAKMGEREWYFYSLRDRKYPTGLRTNRATTAGYWKATGKDKEIFSGGGGGALVGMKKTLVFYKGRAPRGLKSKWVMHEYRLETDLSHRHTCKEEWVMCRVFNKTGDRKNVGIHNQISYLHNTSLSTRHHHLETLPSLLEPSKTLTNFPPLLYYDDTHQNYNNNLLHGISGHNVDELKALINPVVSQLNGVLFSPENNYYNNDEDDNFGVKTEQYSNGGNNDLDVRDYLENPLFQEAGYSLLGLSSSPGPRMLY
BjuNAC025	BjuA007605	CDS	ATGGTGAAAGCAGGGGCTGATTTGCAATTTCCACCGGGATTTAGATTTCATCCGACGGACGAGGAGCTCGTCCTCATGTATCTCTGCCGTAAATGCGCGTCGCAGCCGATCGCTGCTCCTATCATCACTGAACTCGATTTGTATAGATATGATCCTTGGGACCTTCCCGACATGGCTTTGTACGGAGAAAAGGAGTGGTATTTTTTCTCACCACGAGACCGGAAGTACCCAAATGGTTCAAGACCAAACCGGGCAGCTGGTACTGGCTATTGGAAAGCTACAGGTGCTGATAAACCGATCGGTCGTCCTAAACCGGTCGGTATAAAGAAGGCTCTAGTGTTTTATTCCGGAAAACCTCCGAGAGGAGAGAAAACCAATTGGATTATGCATGAATACCGG…
		Protein	MVKAGADLQFPPGFRFHPTDEELVLMYLCRKCASQPIAAPIITELDLYRYDPWDLPDMALYGEKEWYFFSPRDRKYPNGSRPNRAAGTGYWKATGADKPIGRPKPVGIKKALVFYSGKPPRGEKTNWIMHEYRLADVDRSVRKGNSLRLDDWVLCRIYNKKGVIEKRRSEVANGHVMAPVMLNFDKPELIGGGSSCTDQRVVSPEFRCEAKTEPSRWSNALEVPFNYVDAIADNEIVSRLLGGNQMWSTLDPLVVRQRTF
BjuNAC026	BjuA033000	CDS	ATGGAGATAGGCTCATCTTCCACGGTAGCTGGAGGAGGACAGCTTTCGGTTCCTCCAGGTTTCCGGTTTCATCCAACGGAAGAGGAGCTTCTATATTATTACCTCAAGAAGAAGGTTTCTTATGAGCCAATTGATTTGGATGTTATTCGAGAAGTTGATCTCAACAAGCTTGAACCTTGGGACCTTAAAGAGAAATGTAGAATTGGGTCGGGTCCTCAAAACGAGTGGTACTTCTTTAGCCACAAGGACAAGAAATATCCGACTGGGACCCGAACGAACCGGGCCACTGCAGCCGGATTCTGGAAGGCTACTGGTAGAGACAAATTTATACATCTAAACAGCTCCAAGAAGATTGGACTTCGTAAGACTCTTGTCTTCTATACTGGTCGTGCTCCTCAT…
		Protein	MEIGSSSTVAGGGQLSVPPGFRFHPTEEELLYYYLKKKVSYEPIDLDVIREVDLNKLEPWDLKEKCRIGSGPQNEWYFFSHKDKKYPTGTRTNRATAAGFWKATGRDKFIHLNSSKKIGLRKTLVFYTGRAPHGHKTEWIMHEYRLDDNENEIQEDGWVVCRVFKKKNHFRGFHQEQDQDQNHHHQYISTDNDHDQHHPHQHRTESKSNNHSSFVPHTLNHHHMGRQIHRPVHEFANTLSHGSMHLPQLFSPDSSQPFVSSINTTDIECSQNLLRLTSNNNYGGDWSFLDKLLTTTNMNQQVQNHQAKCFGDSSNNGNNDHAVTSSSPDNQRFPFHYLGNDANLLKFPK
BjuNAC027	BjuA007777	CDS	ATGGAGAATAATCTGGTGGGATATAGATTTAGTCCTACGGGGGAGGAACTGATCAACCATTACCTCAAGAACAAGATTCTTGGTAAGTCATGGCTCGTCGACCATGCCATTAGCGAGGTTAACATCTGTCGTTACGAACCATGGTTTTTGCCTTCATTATCGAAGCTCGAATCGAAGGATCTTGTATGGTACTTCTTCTCTCCCAAGGAGTACACGTCTGCGAAGAAGAATGTAACGAAGAGAACTACACCTTCTGGGTATTGGAAAGCTACTGGTGTTGATAGAAAAATCAAGGATAGGAGAGGAAATGGTGTTGAGATTGGTATTAAGAAGACGCTTGTGTACTATGAAGGTAGGGTTCCTAATGGAGTTTGGACTCCTTGGGTCTTGCACGAGTAT…
		Protein	MENNLVGYRFSPTGEELINHYLKNKILGKSWLVDHAISEVNICRYEPWFLPSLSKLESKDLVWYFFSPKEYTSAKKNVTKRTTPSGYWKATGVDRKIKDRRGNGVEIGIKKTLVYYEGRVPNGVWTPWVLHEYHITSLPLNQRTYVICQVMYKGDDGDSLYGNSSNEPSSSMVSDSNPVKFINTSPEVEQQGQEDGMSMYDLLIPLNQQVDLSPYDVFNPNKSFTDNNYYPQTPYGDDYWNGLLDYNGGNFEDVFRNQELTMRENQSNHRPKRPLTGIIVDDSCSDSDAESISATSYRGTSSPGDSDGSVDEILSLRKGSSKDIITSINRNARESRFTRRTIPSKQEVKEGKSKANDDASMDKTLSPIMKTEKKGWFITEEAIQRNHKNAPYIYFMNMI…
BjuNAC028	BjuA000172	CDS	ATGGGAAGTTCATGTTTACCCCCAGGCTTCCGGTTTCATCCTACAGATGAAGAACTCATCGACTATTACCTAAAAAGAAAAGTCGAAGGTCTTGAGATCGAGCTTGAAGTCATTCCCGTTATTGATCTTTATAAATTTGATCCTTGGGAGTTACCAGGTTCACAAACTTACAAGGGAGCTTATGTGTTATGCCGTGTGTCTAAGAAGAATGAGATCAAGACTAATTCGAAAATCCGAAGAAACCTAAGTGAACAAACACTTGGATCAGGAGAAAGTTCTGGATATTCTAGTCGAGTGACTTCACCTAGTCGGGATGGAACGATGCCGTTTCACTCATTTGTCAATCCGGTTTCTACTGAAATAGACTCTTCCAACATTTGGATTTCACCTGATTTCATT…
		Protein	MGSSCLPPGFRFHPTDEELIDYYLKRKVEGLEIELEVIPVIDLYKFDPWELPGSQTYKGAYVLCRVSKKNEIKTNSKIRRNLSEQTLGSGESSGYSSRVTSPSRDGTMPFHSFVNPVSTEIDSSNIWISPDFILDSSKDYPQIQNFASEYFQDFDFPVIGQEVNFPASILHTDVDQNMDESMQTGYWTNCGYDQTGLFGYSELS
BjuNAC029	BjuA008049	CDS	ATGGGTCGCGAATCTGTTGTTGCTGTGTCTTCTCCGGCGCCGGGTGCTGTTGTGGCGGCGACGGCGCTTGCTCCTGGGTTTCGATTTCACCCGACTGACGAGGAGCTCGTGAGCTATTACTTGAAGAGAAAGGTTCTGGGGAAGCCTGTGCGGTTCGATGCGATTGGGGAGGTTGATATCTACAAGCACGAGCCTTGGGACTTAGCAGGTGTGGTGATGATGCCTTCTTACTCAATTCTAGGAGAAAGTTTTGCTTGTGTTTCAGGACATGAGGTTTGTTGTTGTTGTTGCGTGTTGTTTTCGAGGTTGAGGACAAGGGACCAAGAATGGTACTTCTACAGCGCGTTAGACAAGAAGTACGGTAACGGCGCTAGGATGAACCGAGCTACTAACAAAGGC…
		Protein	MGRESVVAVSSPAPGAVVAATALAPGFRFHPTDEELVSYYLKRKVLGKPVRFDAIGEVDIYKHEPWDLAGVVMMPSYSILGESFACVSGHEVCCCCCVLFSRLRTRDQEWYFYSALDKKYGNGARMNRATNKGYWKATGKDREIRRDVQILGMKKTLVFHSGRAPDGLRTNWVMHEYRLVDYETENNGNLVQDAYVLCRIFHKNNIGPPSGNRYAPFMEEEWADDGVAMIPGVDVSLRAEPLPLANGHNQMSQNSIQSPSKDFININEAPRETTTPMDIELNHKNNHCDEDEEALKREEADEDHERPPPPLCILNKEAPLPLLQYKRRRQNDSSRTTQDHCSSTTTTVDNTPTAAVATNTAISALLEFSLMGISEKKENHQPPLTPLPSPEEKVDDLQK…
BjuNAC030	BjuA008050	CDS	ATGGGTCGCGAATCTATGGCTGTTGTTGAGTCCTCGCCGCCGTCTGCGACTGCTCCGGGTGCCGCTGTGTCGGCGACTTCGCTTGCTCCTGGGTTTCGATTTCATCCTACTGACGAGGAGCTTGTGAGCTATTACTTGAAGAGAAAGGTTCTGGGGAAGCCTGTGCGGTTCGATGCGATTGGGGAAGTTGATATCTACAAGCACGAGCCTTGGGACTTAGCAGTGTTCTCGAGGCTGAAGACAAGGGACCAGGAATGGTACTTCTACAGCGCGTTAGACAAGAAGTACGGTAACGGCGCTAGGATGAACCGAGCTACTAACAAAGGCTACTGGAAAGCTACTGGCAAAGACAGAGAGATTCGCCGTGACGTTCAGATCCTCGGCATGAAAAAGACTCTC…
		Protein	MGRESMAVVESSPPSATAPGAAVSATSLAPGFRFHPTDEELVSYYLKRKVLGKPVRFDAIGEVDIYKHEPWDLAVFSRLKTRDQEWYFYSALDKKYGNGARMNRATNKGYWKATGKDREIRRDVQILGMKKTLVFHSGRAPDGLRTNWVMHEYRLVDYETESNGNLVQDAYVLCRIFHKNNIGPPSGNRYAPFMEEEWSDDRVALIPGVDVRVRAEPLPLANGNNQMNQILKPREVVVFGPHLKSSPLRFFPHSLQSQSHPLSFFSDTISKTRPNLVSVRMGRRGISSETSSLAPGFRFHPTDEELVRYYLKRKICNKPFKFDAISVTHVYKSEPWDLPSQSKLKSRDLEWYFFSVLDNKYSNGSKTNRATEMGYWKTTGKDREIRNGSRVVGMKKTLV…
BjuNAC031	BjuA035636	CDS	ATGATGAGTAACCAAGTCAACAACAACAATGAAAAAGGTATAGAAGAAGGTGCTCACAGAGGCGGCCACGAGAGTCGTCTTCAAAATGATGATGAAGCTGATGATCATGATCAAGACATGGTTATGCCTGGATTCCGATTCCATCCCACCGAAGAAGAACTCATAGAGTTTTATCTTCGCCGTAAAGTTGAAGGCAAACGCTTCAATGTAGAGCTCATCACGTTCCTAGATCTTTATCGCTATGATCCTTGGGAACTTCCGGCTATGGCGGCTATAGGAGAGAAAGAGTGGTATTTCTATGTGCCAAGAGATCGGAAGTATAGAAATGGAGATAGACCAAACCGAGTAACGACTTCGGGGTATTGGAAAGCTACTGGAGCTGATCGGATGATCAGATCA…
		Protein	MMSNQVNNNNEKGIEEGAHRGGHESRLQNDDEADDHDQDMVMPGFRFHPTEEELIEFYLRRKVEGKRFNVELITFLDLYRYDPWELPAMAAIGEKEWYFYVPRDRKYRNGDRPNRVTTSGYWKATGADRMIRSETYRPIGLKKTLVFYSGKAPKGTRSSWIMNEYRLPHHETEKYQKAETSLCRVYKRPGVEDHPSLPRSTSTRLHNHNSSSSSRLAVRQQQQHLPSSSNLSDNNLNNNNLDKLSTEYSGDGSTITTTNSNSDVTIALANQNIYRPMPFDASNTPIISNQEDDETAVVDDLQRLVNYSQISGGGNINHQYYQIAQQFHNQQLLKANALQSVTAATTAALTPQTQATLAMNTIPAGTIPNNALWEMWNPLVPDGNKDHYTNIPYR*
BjuNAC032	BjuA000289	CDS	ATGGAGAGCTTTTGTGAGTTTCAGAAGGAAGAAGAGCAGATAGATCTTCCTCCAGGGTTCAGGTTTCATCCAACAGATGAAGAACTCATAACTCAATATCTCCACAAGAAGGTTCTTGACATCAGCTTCTCAGCTAAAGCTGTTGGTGAAGTTGACTTCAATAAGTCTGAGCCATGGGAGTTACCGTGGATGGCAAAAATGGGTGAGAAAGAATGGTACTTCTTCTGTGTGAGGGACAAAAAATATCCAACCGGTTTGAGGACTAACCGGGCTACTGAAGCCGGTTATTGGAAGGCTACTGGGAAAGATAAGGAGATTTACCTAGGTAAATCACTTGTTGGGATGAAGAAGACACTTGTTTTCTATAGAGGAAGAGCTCCTAAAGGTCAGAAAACCAAT…
		Protein	MESFCEFQKEEEQIDLPPGFRFHPTDEELITQYLHKKVLDISFSAKAVGEVDFNKSEPWELPWMAKMGEKEWYFFCVRDKKYPTGLRTNRATEAGYWKATGKDKEIYLGKSLVGMKKTLVFYRGRAPKGQKTNWVMHEFRLEGKLSAHNLPKTAKNEWVICRVFQKTAGRKKIPISSLIRIGSLGTGFNPSPLPHLTDNSTYNDKTKTEPVYVPCFSNQTDQAQGNTLNGFISPVLNSIQADIFHMIPLYQSPMLAQERSVLQAMVDNNTRQSLKAMSVSQETAVSTDMNTDTSSDFEYGKRQLSAQEDPYSSTGLVDLEPFWNY*
BjuNAC033	BjuA008570	CDS	ATGGAAAGTCTCACACACATTCCTCCGGGTTATCGATTCCATCCGACCGATGAAGAACTCGTTGACTATTATCTAAAGAAGAAAGTTGCATTTCCAGGAATGCAAGTTGATGTTATCAAAGATGTTGATCTATACAAAATCGAGCCATGGGACATCCAAGAGTTATGTGGAAGAGGGACAGGAGAAGAGAGGGAATGGTATTTCTTTAGCCACAAAGACAAGAAGTATCCAACAGGGACACGAACCAATAGAGCAACGGGCTCAGGATTTTGGAAAGCAACGGGTCGAGACAAGGCTATATACTCGAAGCAAGAGCTAGTCGGGATGCGGAAGACTCTTGTGTTTTACAAAGGTCGAGCTCCAAATGGTCAGAAATCCGACTGGATAATGCACGAGTAT…
		Protein	MESLTHIPPGYRFHPTDEELVDYYLKKKVAFPGMQVDVIKDVDLYKIEPWDIQELCGRGTGEEREWYFFSHKDKKYPTGTRTNRATGSGFWKATGRDKAIYSKQELVGMRKTLVFYKGRAPNGQKSDWIMHEYRLETDENGPPHEEGWVVCRAFKKKLTTMSYNNPRTMMGSSGQESNWFTHQMHVANGSYYHLPDLESPRMFQGSSSSHHNDNDPYGVVLSTINATPTTLMQGDDEEDRGHIITNDDDHGHIITNDDDHGHFITNDDDHMVMMNTNTDRHRHHQSGLLLNDDHNDQVMDWQTLDKLVASQLIMSQEEEEVNKDPSDNSSSEIFHHLSEEQATIASMNASSSSSPCSFYSWPQNTNT
BjuNAC034	BjuA008572	CDS	ATGAAAAGTTTCTCACACATTCCTCCCGGCTATCGATTCCATCCGACCGATGACGAACTAGTTGACTATTTTCTTAAGAAGAAAGTTGCATTTCCAGGAATGTAAGTTGATGTTATCAAAGATGTTGATCTCTACAAAATCGAGCCATGGGACATCCCAGAGTTATCTGGAAGAGGGACAAGGGAAGAGAGGGAATGGTATTTCTTTGGCCACAAGGACAAGAAGTATCCAACAGCGACACAAACCAATAGAGCAACTGGCTCGGGATTTTGGAAAGCAACAGGTCAGGACAAGTCCATATACTCGACACAAGAGCTTGTCGGGATGAGGAAGACTTTTGTTTTCTACAAAGGCCGGGCTCCAAATGGTCAGAAATTCGATTGGATAATGCACGAGTAT…
		Protein	MKSFSHIPPGYRFHPTDDELVDYFLKKKVAFPGM*VDVIKDVDLYKIEPWDIPELSGRGTREEREWYFFGHKDKKYPTATQTNRATGSGFWKATGQDKSIYSTQELVGMRKTFVFYKGRAPNGQKFDWIMHEYRLETDENGSPHEEGWVVCRAFKKKLTTMSYNNPRTLMGSSSGPESNWFTQQMDVANGSYYHLPDWESPRMFQGSSSSHYNDNDPYGVVLSTINATSTTLMQGDDEEDHGNIITNDDDDCHIITNDDDHGHFITNDNMIMMNTNTDHHHHHQSGLLLSDDHNDLMMDWQTLDKLVASQLIMSQEKEEVNIKDPSDNSSNETFHHHLYEEQATIASMNASSSPCSFYSWPQNTNT
BjuNAC035	BjuA008654	CDS	ATGAATCTACCACCGGGATTCAGGTTTTTTCCAACGGATGAAGAGCTCGTCGTCCACTTCCTCCACCGCAAAGCTTCACTCTTGCCTTGTCATCCTGACGTCATCCCCGACCTTGATCTTTACCCTTACGATCCTTGGGACCTTCCCGGGAAAGCACTGCAAGAAGGGAGGCAATGGTACTTCTATAGTAGAAAGACACAAGAAAGAGTGACAAGCAATGGATATTGGGGATCAATGGGAATAGACGAGCCAATCTTCACAAGCTCCACACACAAGAAAGTGGGCATAAAAAAAGACTTATTCTTGGATTCTCAGACTAACTGGGTCATGCAAGAATATTCCCTTCCAGATTCCTCTAGTCGATCTTCTAAGAGATCAAACCGTGGTTCTACTGGTTCT…
		Protein	MNLPPGFRFFPTDEELVVHFLHRKASLLPCHPDVIPDLDLYPYDPWDLPGKALQEGRQWYFYSRKTQERVTSNGYWGSMGIDEPIFTSSTHKKVGIKKDLFLDSQTNWVMQEYSLPDSSSRSSKRSNRGSTGSTHKPDYSKWVICRVYEQNCSDEEDDDGAELSCLDEVFLSLDDLDEVSLP
BjuNAC036	BjuA008966	CDS	ATGGGTCGCGGCTCAGCCACGTCGCTAGCTCCCGGGTTTCGCTTCCACCCGACGGACGAGGAGCTCGTTCGCTACTACCTGAAGCGCAAGGTCTGCAACAAACCTTTCAAGCTCGACGCCATCTCCGTCACGGATGTGTACAAATCCGAGCCTTGGGATCTACCAGACAAGTCGAAGCTGAAAAGTAGAGACTTGGAGTGGTACTTCTTCAGTATGCTCGATAAGAAGTACAATAATGGATCGAAGACGAATCGTGCGACGGAGAAAGGATACTGGAAGACGACGGGGAAAGATCGGGAGATTCGTAATGGCTCGAGAGCCGTGGGGATGAAGAAGACGCTTGTTTATCACAAGGGGAGAGCTCCACGTGGCGAGAGGACTAATTGGGTTATGCATGAG…
		Protein	MGRGSATSLAPGFRFHPTDEELVRYYLKRKVCNKPFKLDAISVTDVYKSEPWDLPDKSKLKSRDLEWYFFSMLDKKYNNGSKTNRATEKGYWKTTGKDREIRNGSRAVGMKKTLVYHKGRAPRGERTNWVMHEYRLTDEELKRTGAPQDAFVLCRIFQKSGTGPKNGEQYGAPYLEEEWEEDKMTFVPEQEALSEGLGFDDDVYLGIDEFEEKPDNLVVYDAIPVDPNYFHGESSNNVESGNYSDSGNFIQPGNFAVDSGGCFGQTIETFGEDQKPIIRDGSIQPCSLFPNEQNVCGVHDENAVNLETSNSNVFAAENCYSDIPIDDTNYMPDESFIDPSNNLPLTDGLYLEGNDLGNALPDDFDFEDYLDFFGDEDGQNLTLDVSQLLGSEDALPEQE…
BjuNAC037	BjuA009135	CDS	ATGAAAGCAGCGCTGAACTTACCAGCAGGATTCCGATTCCATCCCACGGACGAAGAGCTTGTGAGATTCTACCTGATCCGTAAATGCGCGTCGGAGCAGATCTCAGCTCCGGTTATCGCCGAAATCGATCTCTACAAGTTCAATCCTTGGGAGCTTCCAGAGATGTCTCTGTACGGAGATAAAGAGTGGTACTTTTTCTCGCCACGAGACCGGAAATACCCAAACGGCTCGCGTCCTAACCGGGCGGCGGGAACTGGTTATTGGAAAGCCACCGGAGCTGATAAACCGATCGGTAAACCGAAGACGTTGGGTATAAAGAAAGCGCTAGTCTTTTACGCTGGGAAAGCTCCTAAAGGGATTAAAACGAATTGGATCATGCATGAGTATCGCCTTGCTAAT…
		Protein	MKAALNLPAGFRFHPTDEELVRFYLIRKCASEQISAPVIAEIDLYKFNPWELPEMSLYGDKEWYFFSPRDRKYPNGSRPNRAAGTGYWKATGADKPIGKPKTLGIKKALVFYAGKAPKGIKTNWIMHEYRLANVDRSASLNKKNNLRHFPIKHSNILTNADTQS
BjuNAC038	BjuA041686	CDS	ATGGATAAGACCAATCTCGCTAAGAATGGTGTTTTGAGACTGCCACCTGGTTTCAGGTTTCATCCCACTGACGAAGAACTTGTGGTTCAGTATCTCAAGAGAAAAGTCTTTTCTTCCCCATTACCAGCTTCCATCATTCCTGATGTCGATGTTTGCAAAGCTGATCCTTGGCACTTACCTGGTTGCACAAGGGAAGCCAAGTACCCAAATGGGAACCGGTCCAATAGGGCAACTGAGTCCGGTTATTGGAAAGCTACTGGTATTGATAAACGGGTTGTGACCTCTAGAGGAAACCAAATCGTTGGTTTAAAGAAAACTCTGGTCTTCTACAAAGGCAAACCACCTCATGGCTCAAGAACCGATTGGATCATGCACGAATATCGGCTCTCTTCCTCTCCT…
		Protein	MDKTNLAKNGVLRLPPGFRFHPTDEELVVQYLKRKVFSSPLPASIIPDVDVCKADPWHLPGCTREAKYPNGNRSNRATESGYWKATGIDKRVVTSRGNQIVGLKKTLVFYKGKPPHGSRTDWIMHEYRLSSSPPSSIGPTQNWVLCRIFLKKRAGDKNEDEGDNRNLRYNNDQLETITTNQTEDKTKPVFFDFMRKERTTDLNLLPSSPSSGHASSGVTTEIFSSDEETSSCNSLRRNL
BjuNAC039	BjuA041721	CDS	ATGGAGGTGGAGAAGAGGATAATGGTCAATGGAGGCATGAAACTACCAGTTGGATACAGATTTCACCCAACGGAGCAGGAGCTTATCCTTCATTACTTGCTCCCAAAGGCCTTTGCTTCTCCTTTGCCTTCCTCCATCATCCCTGTCTTTGACGTTTTCTTCTCTCATCCTCTCACTTTCCCAGGGGATCAAAAGGAGAGGCAGAGGTACTTCTTTTGCAAGAAGAGACAAGAAGTCTCAAGTAATGACCATAGAATCAAGATTTCATCTGGTAACGGTTATTGGAAACCTATCAGGAAAGAAAGAGACATCACTGCTTGTGGTAGAACAGTTGGGATTAGAAGAACACTTGTTTTCCGTGGAACAAACAATTCTTCTTCTAGTTCCAACAAAACCAGA…
		Protein	MEVEKRIMVNGGMKLPVGYRFHPTEQELILHYLLPKAFASPLPSSIIPVFDVFFSHPLTFPGDQKERQRYFFCKKRQEVSSNDHRIKISSGNGYWKPIRKERDITACGRTVGIRRTLVFRGTNNSSSSSNKTRWCMTEYCLAGFSSTKVFGEWAVYKVYKRKEPKGRRQRKPRVRDAEEEEFTIGSNHEFGPPPPSPPTSADESGSII*
BjuNAC040	BjuA041745	CDS	ACTTGGATTGTGGATGGTCCATGGATTGTGAAGAATGTAAAGAATGTGTCTGTGTCATCAGATCTGCAGATTGAAGACTGCGGAGCATATATAGACTGTCCCAACTGCGGTTACCGGAACGACAACAGAAATGTACTGACTCCATGGCCAGGCCTTCCTAAAGGTGTAAAGTTCGAGCTAACCGACGAGGAAGTGATCGAGCATTTGGAAGCCAAGTGTGGGATTGATGGGTCAAAACCAAATCCTTTTATTCAAGATTTTATCTGTTCAGTAGATGATATCAATTACACTCACCCTGAAAACCTTCCAGGGGTGAATAAGGATGGAACTAGTGCCTTTTTCTTTAACAAGACGGTGCTTGCATATCCCAAGGGGGAAAGAAAACGGAGACTGATCACA…
		Protein	TWIVDGPWIVKNVKNVSVSSDLQIEDCGAYIDCPNCGYRNDNRNVLTPWPGLPKGVKFELTDEEVIEHLEAKCGIDGSKPNPFIQDFICSVDDINYTHPENLPGVNKDGTSAFFFNKTVLAYPKGERKRRLITPSVLTDASVRWRKTGKTKPVMVNGVHKGCKKFMVLYKSAKKGLKPEKSKWVMHQYHLGREEAETGEYVVSKIMYQRQQQQGLENTPEASSSLVEKNLNYWDFNMSYGNCMVSDLEDADLGSLPDICSTDDDKHKPLSATVPNAVPRQQVLITLSFLNQMPREMNSRVRPRDRPQLPDDLPKRMLFRKHVKQISPSTYHILYPLRIQIMRESHPIVVAIRFHLEHKLAYTPETETAMPTRIR
BjuNAC041	BjuA041854	CDS	ATGGCCCCGGTCTCGTTGCCTCCTGGTTTTAGGTTTCACCCAACGGACGAAGAACTAATCACATACTATCTCAAAAGAAAGATCAACGGTCGAGAGATTGAGCTAGAGATTATTCCTGAAGTCGACCTCTACAAGTGCGAGCCATGGGACTTGCCAGGGAAATCATTGCTTCCTAGCAAAGATCAAGAATGGTACTTCTTCAGTCCACGAGACAGAAAGTACCCCAATGGTTCAAGAACAAACCGGGCAACAAAAGGCGGTTATTGGAAAGCAACGGGCAAAGACCGAAGGGTGAGTTTGAGAGATCAAGCCATAGGAACCAAGAAAACATTAGTTTATTACCGTGGACGCGCACCACATGGTATTAGAACTGGTTGGGTCATGCACGAATATCGCCTC…
		Protein	MAPVSLPPGFRFHPTDEELITYYLKRKINGREIELEIIPEVDLYKCEPWDLPGKSLLPSKDQEWYFFSPRDRKYPNGSRTNRATKGGYWKATGKDRRVSLRDQAIGTKKTLVYYRGRAPHGIRTGWVMHEYRLDETECEPTAFGMQDAYALCRVFKKIIIEAKPRSDQHQQHHQPYVNTSSNISGNSSFDACSDFEISSSTLQVLPYNTAAAETQPRFGNTNAIGDHDGWSQYMAQGMHTGFSNYGSPYGSYLTQPNVNTEIESGMLQHQMSLPPLRVEGSPIQTSDFSNGTNQNSGQYGFNDFTFAASNSNQLNNNNVDDHLIHIGSLDEQLLSAGNTTWMKKSDESLKQNFIEDEDILPSFEDNDQDLEYFDETRTNTINNIEIDDFSTLENQAEDT…
BjuNAC042	BjuA009375	CDS	ATGGAGGAGGACCTTACAACTGGGTTTCGCTTCTATCCCACGGAAGACGAACTGGTTGAGTTCTACCTACGAAACCAGCTCGAAGGAAGGAGTGGTGACTCAATGCACCGTGTCATTCCCGTTCTAGATGTCTTTGAGGTCGAACCTAGTCATCTTCCAGATCTTGCGGGAGAGAGATGTCGAGGAGATGCTGAGCAATGGTTCTTCTTTGTGCCAAGACAAGAGCGCGAAGCAAGAGGAGGCAGACCGAGCAGAACCACTGGTTCAGGGTATTGGAAAGCAACTGGATCACCTGGTCCAGTCTTTTCCAAGGATAACAGAATGATTGGAGTCAAGAAAACTATGGTTTTCTACACCGGAAGAGCACCAACAGGAGGAAAAACAAAATGGAAGATGAAT…
		Protein	MEEDLTTGFRFYPTEDELVEFYLRNQLEGRSGDSMHRVIPVLDVFEVEPSHLPDLAGERCRGDAEQWFFFVPRQEREARGGRPSRTTGSGYWKATGSPGPVFSKDNRMIGVKKTMVFYTGRAPTGGKTKWKMNEYKALDDRGNVSAIPKLRHEFSLCRVYVTSGSSRAFDRRPVGVRQTGTMLTNDVAVAETSFTVGTSPEISMSGGEHVDLSVDTEMVDGLTEPIWEWEQLNWP
BjuNAC043	BjuA010547	CDS	ATGAACAAGAACGGTTTCATAACAACTTTGAATGCGTACAACGACGAACCGTGGCTTCTTAATCACTTTAACAACGTTCTGTTCAAGAGAATAACGAATGGTGCTACTTTAGTCAGAGGAACAGAAGAGGTGTCAAGACTCAAGAGTGTTAACTGGACCGTACCGGGAAGGAGAGAAAGCGAAGGCGGCAGATGGAAAAGGACTAGTGGTCAAGAGGCAATCATGGATAAAACCAATAAGGTGGAGGGTTACAAGGAGAGTTTCGTGTACTACAAGAAATTGAAGGGAAAGGAGGATAAGACTGGTTGCGTTATGACAGAATATTCCCTTCATGGGGTGTTCATGACGATTTGGTTTTGTGCTATATACGAGGAAAGACCGAGAAGAAAGTTGAACCCA…
		Protein	MNKNGFITTLNAYNDEPWLLNHFNNVLFKRITNGATLVRGTEEVSRLKSVNWTVPGRRESEGGRWKRTSGQEAIMDKTNKVEGYKESFVYYKKLKGKEDKTGCVMTEYSLHGVFMTIWFCAIYEERPRRKLNPSWCLRWRTTFYLTKCKMKKLKLEMLHSLPEASSCFSFSLF
BjuNAC044	BjuA010626	CDS	ATGAGTTGTGAAGGTAAGGACCAAGAAGAAGAAGATGAAGCAATACTTCCGGGATTTAGATTTCATCCAACTGACGAAGAGCTTTTAGGGTTTTATCTTCGAAGAAAAGTAGAGAACAAACCCATCAAACTTGAGCTTATCAAACAGATTGATATCTACAAGTTCGATCCTTGGGATCTTCCTAGAGTGAGCAGCGTTGGGGAAAAGGAGTGGTACTTCTTCTGCATGAGAGGCAGGAAATACAAGAATAGCGTTAGACCAAACCGCGTCACCGGTTCAGGTTTCTGGAAAGCCACCGGTATTGATAAACCGGTTTACTCCAATTTTAACTGCATCGGTCTGAAGAAAACTTTGGTTTACTATCTTGGCTCCGCCGGTAAAGGCTCCAAAACCGATTGG…
		Protein	MSCEGKDQEEEDEAILPGFRFHPTDEELLGFYLRRKVENKPIKLELIKQIDIYKFDPWDLPRVSSVGEKEWYFFCMRGRKYKNSVRPNRVTGSGFWKATGIDKPVYSNFNCIGLKKTLVYYLGSAGKGSKTDWMMHEFRLPSTTKTDSTAQQAEVWTLCRIFKRVTHHRNPTIIQQNRKPVITLTDSCSKTSSLDSDHTSHRVVDSLPHKLHEPQTQNPYWNQLTTLGFNQPTYTCHDNNFLSFLNINGGDFIGDSASWDELRSVIDGNTKH
BjuNAC045	BjuA011443	CDS	AGTGCTGCTTGGATTGTAGATGGACCAGGAATCGCATCCAAAGTGAAGAATGCTTCTCTGTCTTCAGCTTTGCAGACCAGAGACTGTGGAGCTTCTATCCAATGCCCCAACTGCTATCACCGCATTGACAACACCAATGTGCTGGTTCCATGGCCTGGCCTTCCTAAAGGTGTCAAGTTCGAGCCAACTGATGCGGACATCATCGAGTTCTTGGAAGCTAAATGTGGGATTGGTGGCTCTGAACCACACGTGCTCATCGAGGAGTTCATTCGGCCAGTCACTGAAGATGTGGGAATCAATTACACTCACCCTAAGAACCTTCCTGGTACAAACAAAGATGGAGTAAGTGCCTTCTTCGTTCACAAGACCGTGCAAGCATACGGAACAGGACAAAGGAAA…
		Protein	SAAWIVDGPGIASKVKNASLSSALQTRDCGASIQCPNCYHRIDNTNVLVPWPGLPKGVKFEPTDADIIEFLEAKCGIGGSEPHVLIEEFIRPVTEDVGINYTHPKNLPGTNKDGVSAFFVHKTVQAYGTGQRKRRKITPTCLNEEPVRWHKTGRNKHVFLNGVNRGCKKIMVLYKSARKGSKPEKSKWVLHQYHLGTEGNEIGEYVVSKVTYQKEKVKDEGESSGVRGGPTTPMTNTPTPPRPVDGGAGDGEAFDDDKMFDPFYEGLDSIPEAALWSKKARREEEVGVNLSEDNLTCNESIEASSPWEKNQILPNPSLGELDGFALSDLENVDLGTPPDFLTLASQDSLMNWMGWL
BjuNAC046	BjuA012030	CDS	ATGGGTCGCGAATCAGTGTCTGCTGTGTCTTCTCCGCCGACGACGACGGCCACTGCGGTGGCGACGGCGCTTGCTCCTGGGTTTCGATTTCACCCGACTGACGACGAGCTAGTGAGCTATTACTTGAAGCGGAAGGTTCTGGGTAAGCCTGTGCGATTCGATGCGATTGGGGATGTGGATATCTACAAGCATGAGCCGTGGGAATTGGCAGTGTTTTCGTGGCTGAAGACAAGGGACCAGGAATGGTACTTCTACTGCGCGTTAGACAAGAAGTACGGCAACGGCGCTAGGATGAACCGAGCCACCAACAAAGGCTACTGGAAAGCAACTGGCAAAGACAGAGAAATCCGCAGTGACGTTCAGATCCTCGGTATGAAAAAGACACTCGTTTTCCACAGC…
		Protein	MGRESVSAVSSPPTTTATAVATALAPGFRFHPTDDELVSYYLKRKVLGKPVRFDAIGDVDIYKHEPWELAVFSWLKTRDQEWYFYCALDKKYGNGARMNRATNKGYWKATGKDREIRSDVQILGMKKTLVFHSGRAPDGLRTNWVMHEYRLVDYETENNGNPVQDAYVLCRIFHKNNIGPPCGNRYAPFMEEEWDGDGAALIPGVNVSVRVEPVPVANGNIQMDQV*SKGLININEAPREATPMDIEVNHQETALKPHENNNDEDEKALRRENADKDEGPPAVCVLNKEAPLPLIQYKRRRQNESSNNNSSRTAEDYCSSTTTTVDNTPTLVSSSTSAAATNSAISALLEFSLMGISKKKENLLRPHKEATLEEKLNDLQKESKQMSDERKSFKLEMMG…
BjuNAC047	BjuA012031	CDS	ATGGATCGCGGTTCTGTGGCTGTTGAGTCCTTGCCGTCATCAGCGACTGCGCCGAGTACTGCCGTGGCGGCTACGGCGCTTGCTCCCGGGTTCCGATTTCATCCCACTGACGAGGAGCTCGTGAGCTATTACTTGAAGCGAAAGGTTCTGGGTAGACCAGTGCGGTTCGATGCGATTGGGGATGCCGATATCTACAAGTACGAGCCTTGGGACTTAGCAGGACTTCTTGCTGACTTTTGGTTCTACATTAGTTTGCTTGTCTTGGTATCTCAAGCTTATGCTGTTCTGATTCTCTTCTTCTGTGTTGTGTATGTTTCAGTGTTTGGCTACTGGAAAGCCACCGGAAAAGACAGAGAGATCCGCCGCGCCGATCAGATCCTCGGTATGAAGAAGACGCTC…
		Protein	MDRGSVAVESLPSSATAPSTAVAATALAPGFRFHPTDEELVSYYLKRKVLGRPVRFDAIGDADIYKYEPWDLAGLLADFWFYISLLVLVSQAYAVLILFFCVVYVSVFGYWKATGKDREIRRADQILGMKKTLVFHSGRAPDGLRTNWVMHEYRLVDYETESNGNLVQDAYVLVKVFHKKNIGPPSANRYAPFIEEEWADDGVVRVRAEPLPVANGNNQMGESESKELININETPREATPMDMEVNHQENALKPQENNNNNNNHCDEDEKALKREHADEVECPPPPPLPLLQYKRRRQNESNNKNSSRTTPESSTTTTLISSSAAATSTAISALLEFSLMDISEKKPLHKEGSPPTPLPSPEEKMLNDLHKEIHEMSVERETFKLEMMSAEAMISILQS…
BjuNAC048	BjuA012391	CDS	ATAGAGGAGATGATGGGATCATGTGACAAAAGAAGGGGAGAACAAGAAGAAGAGGAGGAACAAAAGTTAAAGCTTCCAGGGTTTAGGTTTCATCCTACCGATGAGGAGCTTGTAGGGTTTTATCTCTCTAAGAAAGTACTTCTCAAGAAACCCAGCAAGATCGATGAGATCATCAGCCATATTGATATCTATAAATTTGACCCATGGGATCTTCCTCGGTTAAGGAACACAGAGAAGGAGAGTTACTTCTTCTGCAAGAGAGGAAGGAAGTACAGAAACAGCATAAGACCTAACCGAGTGACTGGTTCCGGTTTCTGGAAAGCTACTGGAATCGATAAGCCTGTATACTCAGATGGATCCAGCAAATCCGTGATCGGTTTAAAGAAGACACTCGTTTAT…
		Protein	IEEMMGSCDKRRGEQEEEEEQKLKLPGFRFHPTDEELVGFYLSKKVLLKKPSKIDEIISHIDIYKFDPWDLPRLRNTEKESYFFCKRGRKYRNSIRPNRVTGSGFWKATGIDKPVYSDGSSKSVIGLKKTLVYYVGSAGKGSKTDWMMHEFRLPTANDTIPGGSTHLNPTPPAMLHAEVWTLCRIFQRNVSSRKYTPDWRELEGGKRVKPQQSKYQEAYISFGDNESTISTNNINIMENKGNYERNVFQLHQTPHQHQPILMDTASTTQVDYTGPHSSNHDIHNITYENWDELRSVVEFAFGPS
BjuNAC049	BjuA012394	CDS	ATGGAGGTTAAAGAAGATACTAAGGGCAGTATAAGTATGGTTGAGGCTAACTTGCCTCCTGGGTTTAGATTCCACCCCAGAGACGACGAGCTCGTCTGCGACTACTTAATGAAAAGAACCGTTCGTAGCCTCTACCAACCAGTTGTCTTGATCGAGGTTGATCTCAACAAGTGCGAGCCTTGGGACATTCCTCAAACGGCGAGAGTAGGATGTAAAGAATGGTATTTTTACAGCCAAAAAGATCGAAAATACGCAACGGGACAAAGGACAAACCGAGCTACGGCCACCGGTTATTGGAAAGCCACCGGTAAAGATAGATCAATCCACAGAAATGGTAGTCTTGTGGGCATGAGAAAGACACTTGTATTCTACAAAGGTCGAGCCCCTAAAGGTCGTAAA…
		Protein	MEVKEDTKGSISMVEANLPPGFRFHPRDDELVCDYLMKRTVRSLYQPVVLIEVDLNKCEPWDIPQTARVGCKEWYFYSQKDRKYATGQRTNRATATGYWKATGKDRSIHRNGSLVGMRKTLVFYKGRAPKGRKTDWVMHEFRLQGTFFHHPPNPLKEEWVLCRVFHKNNNEVDRDNNMRSCSNQTVSVSMDSYINFDHHHIINQQVPCFSNLNQTNQSGFVSKNPNPLSKPSSDQIVLRAVLSQLTKSGKESQSYGEGSSESQLTDIGIPNHNAWKY
BjuNAC050	BjuA012489	CDS	ATGGATATGGATGTGTTTAATGATTGGGAGAGATCGAGATATGAAGATGAAACCGTAATGCCACCTGGTTTTAGGTTTCATCCTACCGATGAAGAGCTCATCACTTACTACCTCCTCAAGAAAGTCCTTGACTCCAGTTTCTCATGTGCCGCCATTTCTCAAGTTGATCTCAACAAGTCTGAGCCTTGGGAGCTTCCTGTCTGTCTGAAAAGCAGTGTTGTCAGTAGAGAGACAAAACTGATCTCTTCTTCCGGCGGTGTCAACTGCTCCTCTTCCTCCTCCTCCGCTGGTTCTTTAATTGCTCCGATGATCGACGCCTATGCGACGGAGCACGTGTCCTGTTTCTCCAATACCTCTGCAGCTCATGCTGACGCGAGCTTTCCTCCTGCTTACCTTCCG…
		Protein	MDMDVFNDWERSRYEDETVMPPGFRFHPTDEELITYYLLKKVLDSSFSCAAISQVDLNKSEPWELPVCLKSSVVSRETKLISSSGGVNCSSSSSSAGSLIAPMIDAYATEHVSCFSNTSAAHADASFPPAYLPAPPPPPSLPRQPRCFGDDVAFGQFMDVGASGQFSIDAAFLPNLPSLPPTVFTTPSQPFGVYGGGSAVSSWPFAL
BjuNAC051	BjuA012498	CDS	ATGGGTATCCAAGAACTTGACCCGTTAACCCAACTAAGCTTACCACCGGGTTTCCGGTTTTACCCAACGGACGAAGAGCTGATGGTTGATTATCTATGCCGGAAAGCAGCCGGTCACGACTTCTCTCTCCAGCTCATCGCCGAGATCGATCTATACAAATTCGACGCGTGGATTTTACCAAGTAAGGCGTTATTCGGAGAAAAAGACTGGTATTTCTTCAGCCCGAGAGATAGGAAGTATCCAAACGGGTCGAGACCTAACCGGTGTGCCGGGTCGGGCTACTGGAAAGCCACCGGAACGGATAAGGTTATATCAACGGAGGGAAGAAGAGTAGGTGTCAAGAAAGCTTTGGTGTTTTACGTTGGAAAAGCACCAAAAGGGACCAAGACTAATTGGATC…
		Protein	MGIQELDPLTQLSLPPGFRFYPTDEELMVDYLCRKAAGHDFSLQLIAEIDLYKFDAWILPSKALFGEKDWYFFSPRDRKYPNGSRPNRCAGSGYWKATGTDKVISTEGRRVGVKKALVFYVGKAPKGTKTNWIMHEYRLIEPSRRNGSTKLDDWVLCRIYKKQSSAQKDVYNSNLMTREYSHNGSSTSYSSHQYDDVFEDKTGFLNLVREPSFDWVNSTGHNSVPELRLRHNVPSVRYGDLGVKTSEEGNKTHEQAEVIPRFNNSGVLSYDQGSSVDPVNGFGHSGQQPSGFGFM
BjuNAC052	BjuA012499	CDS	ATGGAGATTACCGATTCTCCCGGTGGTTCTCCGCCGCCGCAACCTAACCTTCCTCCTGGCTTCCGTTTCCACCCTACCGACGAAGAGCTCGTGGTTCACTACCTCAAACGCAAAGTCGCCTCCGCTCCTTTACCTGTGGCCATCATCGCCGAAGTTGATCTCTATAAGTTCGATCCATGGGAACTTCCCGCAAAGGCATCGTTTGGAGAGCAGGAATGGTATTTCTTCAGTCCCAGAGATCGGAAGTATCCTAACGGAGCGAGGCCGAACAGAGCGGCGACGTCAGGATACTGGAAGGCGACGGGGACTGATAAACCGGTGCTTGCCTCGGATGGGAAGCTGAAGGTGGGCGTGAAGAAGGCACTCGTTTTCTACAGTGGGAAACCTCCAAAAGGCGTC…
		Protein	MEITDSPGGSPPPQPNLPPGFRFHPTDEELVVHYLKRKVASAPLPVAIIAEVDLYKFDPWELPAKASFGEQEWYFFSPRDRKYPNGARPNRAATSGYWKATGTDKPVLASDGKLKVGVKKALVFYSGKPPKGVKSDWIMHEYRLIDNKPNNRPPGCDFGNKRNSLRLDDWVLCRIYKKNNASRHVYNDKDPDMFDYIFRKNPPSLSSGLHHNVSRSMNIFPGKFSGGYGIFSDGDPGLYDGSGMVNINVSNGNPNGLDPASSSGPMMMMANLKRALWPVAEEEQDASPSKRFHGVGGGDCLNMPSFVMEETPPLMQQGGVLGDDGSFRTTSYQLPSLNWYSS
BjuNAC053	BjuA012599	CDS	ATGGGAGAGAAAGAGTGGTACTTCTTCAACCTAAGAGACCGGAAATACCCAACCGGTTTAAGGACAAACCGAGCAACTGAAGCCGGTTATTGGAAAACCACAGGTAAAGATAAAGAGATATACCAAAGTGGAGTGCTGGTTGGGATGAAGAAAACCCTTGTTTTCTACAAAGGAAGAGCTCCAAAGGGTGAGAAAAGCAATTGGGTTATGCATGAGTATAGGCTTGAGACCAAACAACCCTTCAAACCCGCTAAGGAGGAATGGGTAGTGTGTAGGGTTTTCGAAAAGAGCACAACAGCAAGGAAACCACAAGAACAACAACCTCAATCATCTTTTGGATCTCCATGCGATGCAAGCTCATCAATGGCAAATGAGTTTGAAGATATCGAGCTTCAAAAT…
		Protein	MGEKEWYFFNLRDRKYPTGLRTNRATEAGYWKTTGKDKEIYQSGVLVGMKKTLVFYKGRAPKGEKSNWVMHEYRLETKQPFKPAKEEWVVCRVFEKSTTARKPQEQQPQSSFGSPCDASSSMANEFEDIELQNLNSNSSTIDYNHIHQYSQNGVYSQDNTTTSTACLNMNMATNNIPSWSTTNLLGQPLSPINSLLLKAFQIRNSYININPSTLQQGVSNIMQNGSSSSQPQPQEEAFNMDSIW
BjuNAC054	BjuA012796	CDS	ATGGCGATGCCGTCAAGAAATCACCGCAAAGAAGACCTCTCCTCGCCGGCGGAACCGCAACCACCACCATTACCATCTTCTTCCGCCGCTGATAACTTCTCTCGTTCTCCTCGGAGTGAACCTACCGTTTTCCCGCCAGGTTACAAGTTCGTACCATCCGAAGAAGACCTCATCGTGCATTACTTGAAGCCCTTCTTGCGAAGCAACAAGAACCCACCTCCCAACGTCCCGATACACCGCGTGAACATCTACGAGTCAAACCCAGAACGTCTCTCAAAGGAGTACGAGCAGGGTAATGATAAAGAATGGTTCTTTATAACGGAGAGGACAAAGATGCATGAAGGTGGCAAAAAAAAACATAGTCGATGTGACGACGGTGGATTCTGGAAGGCAAGATCA…
		Protein	MAMPSRNHRKEDLSSPAEPQPPPLPSSSAADNFSRSPRSEPTVFPPGYKFVPSEEDLIVHYLKPFLRSNKNPPPNVPIHRVNIYESNPERLSKEYEQGNDKEWFFITERTKMHEGGKKKHSRCDDGGFWKARSVLEEFKTQKGVAFSRMVLNHYTGNNQNGVKSEWVMYEYLTESSPQDKSNGDNKMDYALCKIYMTPKGIKRKAEEEENEKRMKKKEEGGEASQEIDQPCNPAIQQTHLPPQPCPFSSDEFRGSIDLSIPLDEDTESNNSCCVKKSSKED*
BjuNAC055	BjuA042201	CDS	ATGTCAAAAGAGATTGAGCTGCCAGGTTTCAGATTCCACCCGACCGAGGAGGAGCTTCTTAATTACTACCTCAAAAACATGGTTTACGGCAACATATCCAAAGTTGAGGTCATTGGTTTTCTCAACATCTATCGTCATGATCCATGGGACTTACCTCACTTATCGACAATTGGGGAGAGGGAATGGTATTTCTTTGTGCCAAGGGAAAGGAAGCATGGCAACGGAGGTAGACCAAGCAGGACAACCGAGAAAGGATATTGGAAAGCAACTGGTTCCGATCGTAAGATCATAAGCTTGTCTGAACCAAAACGTATGATTGGGCTAAAGAAGACCCTTGTGTTCTACAGCGGAAGAGCACCTGGAGGAAGCAAGACTGATTGGGTCATGAACGAGTTCCGG…
		Protein	MSKEIELPGFRFHPTEEELLNYYLKNMVYGNISKVEVIGFLNIYRHDPWDLPHLSTIGEREWYFFVPRERKHGNGGRPSRTTEKGYWKATGSDRKIISLSEPKRMIGLKKTLVFYSGRAPGGSKTDWVMNEFRMPDNCTLPKDVVLCKVYRKATSLKVLEQRAEMGAKMNQTCPNSPLSSSDTISFVGKEEDMMMTSFPFPQEAAMKEANNNNFMLQGHTEEKQRETEMKEPSSSLKLPCGVLPLPELQLPKQGFEWGQDQFLSISPWLQNLTPIVNLLNF
BjuNAC056	BjuA042264	CDS	ATGGAGACGTTTTGCGGGTTTCAAAAGGAAGAAGAGCAGATGGATTTACCTCCAGGATTCAGGTTTCATCCAACAGATGAAGAACTCATAAGTCACTATCTCCACAAGAAGGTTCTTGACATCAGCTTCTCAGCCAAAGCTATTGGTGAAGTTGACTTGAACAAATCTGAGCCATGGGAGTTACCATGGATGGCAAAAATGGGTGAGAAAGAATGGTACTTCTTCTGTGTTAGGGACAGAAAATATCCGACCGGTTTGAGGACTAACCGGGCAACTGAAGCCGGCTATTGGAAGGCAACCGGGAAGGATAAGGAGATTTACCGTGGTAAATCCCTTGTTGGGATGAAGAAGACACTTGTTTTCTATAGAGGAAGGGCTCCTAAAGGTCAGAAAACCAAT…
		Protein	METFCGFQKEEEQMDLPPGFRFHPTDEELISHYLHKKVLDISFSAKAIGEVDLNKSEPWELPWMAKMGEKEWYFFCVRDRKYPTGLRTNRATEAGYWKATGKDKEIYRGKSLVGMKKTLVFYRGRAPKGQKTNWVMHEYRLEGKLSAHNLPKTAKNEWVICRVFQKSAGGKKIPISSLIRIGSLGTDFSPSLMPSLTDASTFNDKTKTEPVYVPCFSNQTDQAQGNTLNCYSSPNLSSIQADIFHRIPLYQTQSLQVSGNLQSPLMGQEHSVLHAMIDNNTRQSLKGMSVSQETAVSTDMNTDISSDFEYGKRRAQEDPSSSAGPVDLEPFWNY*
BjuNAC057	BjuA035993	CDS	ATGCAAATGGGAAGTTCATGTCTACCTCCAGGATTTAGATTTCATCCAACTGATGAAGAGCTCATAGGCTATTACTTGAGTAGAAAAGTCGAAGGTCTCGAGATTGAGCTTGAAGTCATTCCTGTTATCGATTTATATAAATTCGATCCTTGGGAGTTACCAGATAAATCGTTCCTACCCAATAGAGATATGGAATGGTTCTTTTTCTGTCCAAAGGACAAAAAATATCCTAATGGTTCTCGAACCAATAGGGCTACAAAAGCCGGTTATTGGAAAGCAACCGGTAAAGATCGAAAAATCTCTTGTAAATCATCTGGTGCTATAATCGGATATCGGAAGACATTAGTTTTCTATGAAGGTCGTGCCCCATTGGGTGATAGAACTATCTGGTTTATGCAT…
		Protein	MQMGSSCLPPGFRFHPTDEELIGYYLSRKVEGLEIELEVIPVIDLYKFDPWELPDKSFLPNRDMEWFFFCPKDKKYPNGSRTNRATKAGYWKATGKDRKISCKSSGAIIGYRKTLVFYEGRAPLGDRTIWFMHEYRLCDDDLSQKSPNFKGAFVLCRVVKKNGLKTKTLKNKNEQAIGSGCSSLATSPCRDQTTQFQSFKPSLTTNESSSIWISPDFILDSSKDYPQIQEGVSEYLPNYHFPVNGANHQMEIAETSYLNIDQSIQTGYWPNFEYDQTGSFDYSNLF
BjuNAC058	BjuA013558	CDS	ATGTTCATATTAGGTGTGAGCAAGGACGGGACAGTCCGTCATTTCTTCCACCGACCATCAAAGGCCTACACTACGGGAACAAGAAAGCGACGTAAAGTTCACACTGACTCCGAAGTCGGTGGCGAGACACGGTGGCACAAAACCGGCAAAACACGGCCAGTTTTCACTGGAGGAAGAGTGAAAGGCTACAAAAAGATCCTAGTACTCTACACAAACTACGGTAAACAAAAAAAACCCGAGAAGACTAATTGGGTAATGCATCAATATCATCTTGGCACCAACGAGGAAGAGAAAGAAGGTGAACTCGTCGTCTCCAAAATCTTCTACCAGACTCAACCACGCCAATGCAGTGGATCCCTTTCTGCTGCTGCTACGGCAAAGGAGCGGCCTTACCTCCAC…
		Protein	MFILGVSKDGTVRHFFHRPSKAYTTGTRKRRKVHTDSEVGGETRWHKTGKTRPVFTGGRVKGYKKILVLYTNYGKQKKPEKTNWVMHQYHLGTNEEEKEGELVVSKIFYQTQPRQCSGSLSAAATAKERPYLHLHGHHLGGGGSRHLYHNNGNVKGNVGGGSAGASEYYNNIPAIISFNQSGIQNHLVHGTQPFIP
BjuNAC059	BjuA013732	CDS	ATGGGTGTTAGAGAAATGGATCCGTTAGCCCAGTTGAGCTTACCACCGGGTTTCAGATTTTACCCGACAGATGAAGAGCTTCTTGTTCAGTATCTCTGTCGGAAAGTTGCAGGCTATCATTTCTCTCTCCAAGTCATCGGAGACATCGATCTCTACAAGTTCGATCCTTGGGATTTGCCAAGTAAGGCCTTGTTTGGGGAGAAGGAATGGTACTTCTTTAGTCCAAGAGACCGGAAATATCCAAACGGGTCAAGACCCAATAGAGTAGCCGAGTCGGGTTACTGGAAGGCGACCGGTACCGACAAAATCATCACGTCGGATGGCCACCGTGTCGGGATTAAAAAAGCTCTGGTTTTTTACGCCGGAAAAGCTCCAAAAGGCACCAAAACGAACTGGATC…
		Protein	MGVREMDPLAQLSLPPGFRFYPTDEELLVQYLCRKVAGYHFSLQVIGDIDLYKFDPWDLPSKALFGEKEWYFFSPRDRKYPNGSRPNRVAESGYWKATGTDKIITSDGHRVGIKKALVFYAGKAPKGTKTNWIMHEYRLVEHSRSHGSSKLDDWVLCRIYKKTQRQAVPPVQPCREEHSTNGSSSSSSSHHDDVLDSFPEMNDRSFNLPRVNSLRTLLNGNFDWASLAGLNPIPELAPASNGYGGYDAFRAAEGEAESGLRNLQMNSSELTQSFGYRSSGLSNGGFGLSGQTFEFRQ*
BjuNAC060	BjuA013837	CDS	ATGAGCAAGAGTAATCATGCTGGTTCGGTGACGGGTTCTGATATAATAGATGCAAAAATCGAACAACATCAACTTTGTGGATCCAAGAAGTGTCCCAGCTGCGGCCACAAGCTCGAGGGGAAACCACAGGATTGGGTTGGTTTACCCGCAGGAGTGAAATTTGACCCAACAGATCAGGAATTGATGGAACATTTAGAGGCAAAAGTCTTAGTTAAAGACATTAAATCTCACCCTCTCATTGACGAATTCATCCCCACCATTGAAGGAGAAGACGGCATTTGCTACACTCACCCCGAGAAACTTCCCGGAGTGACTAGAGATGGTTTAAGCAGACACTTCTTTCATAGACCATCAAAGGCGTATACAACGGGAACAAGAAAGAGAAGGAAGATTCAAACG…
		Protein	MSKSNHAGSVTGSDIIDAKIEQHQLCGSKKCPSCGHKLEGKPQDWVGLPAGVKFDPTDQELMEHLEAKVLVKDIKSHPLIDEFIPTIEGEDGICYTHPEKLPGVTRDGLSRHFFHRPSKAYTTGTRKRRKIQTECDNNMQGSGSSGETRWHKTGKTRPVMVNGKQKGCKKILVLYTNFGKNRKPEKTNWVMHQYHLGTHEEEKEGELVVSKIFYQTQPRQCNWSSTSSLNAIGGGGGEVNSGGGGGEYHMRKDSGNTSGGSCSSSREILNVNHPNQSDEVGGVMAVPAAATTVPPGLPSYAMDQLSFVPFMKSFDEMARRETPQTGQATCEDVMAEQHRFRHHHHASPSATPNHGAHDHHHPQHHHQQQQRHHAFNISQPTHPISTIISPSTSLHHASI…
BjuNAC061	BjuA014189	CDS	ATGGAATCAGTGGATCAGTCATGTAGTGTTCCTCCGGGATTCAGGTTCCATCCAACAGATGAAGAGCTCGTTGGTTACTATTTGAGGAAGAAAGTGGCATCACAAAAGATCGATCTTGATGTCATTAGAGATATTGATCTCTATAGAATCGAACCATGGGATTTACAAGAAAGATGCCGAATAGGATATGAGGAACGAAATGAATGGTATTTCTTCAGCCACAAAGATAAGAAATATCCAACAGGAACAAGGACAAACAGAGCGACCATGGCTGGTTTTTGGAAGGCCACAGGTCGAGACAAGGCTGTCTATGAGAAGTCAAAATTGATGGGTATGAGGAAAACACTTGTATTCTACAAAGGAAGAGCCCCTAATGGCCAAAAAACTGATTGGATCATG…
		Protein	MESVDQSCSVPPGFRFHPTDEELVGYYLRKKVASQKIDLDVIRDIDLYRIEPWDLQERCRIGYEERNEWYFFSHKDKKYPTGTRTNRATMAGFWKATGRDKAVYEKSKLMGMRKTLVFYKGRAPNGQKTDWIMHEYRLELDENAPPQEEGWVVCRAFKKKPTTGQARNTETWRSGYFYDQLPSGVGSSMEPLNYVSKQKQNIFAQDFMFKQELGGSDIGLNFIDCDQFIQLPQLESPSFPLMKRPVSSTSLEKNHNKYKRPLTEDDENFDELISSKSKDKKKKASVMTTDWRALDKFVASQLMSQEDGVPDFGVHQEDDTNKTGQCNNEESNNNGIEMPSSSLLRDREEENRFISGFLCTSLDYDLI
BjuNAC062	BjuA014695	CDS	ATGACTCCTCAGAGAAGCAAGCGCAGTGAAACGCCACAACCCTCTCCACAACACGAACCCAACATGCAGTCTTCTTCTTCTTCTACGGCCTCTTCGTCTTTAGCTTATCCACCGGGCTATAGGTTTGTACCAACCGACGCAGAAATCATCTATTATTACTTGAAACCCTTCTCACCAGACAACAAAAAATCATGGCCAAATCTTCCCATTCATCACGCAAACATCTACGAGTCGAATCCACAACAACTTACAGCGGAATACAAGAAGGGTAATCTTACGGAATGGTTCTTTATATCTGAGAGGACAAAGATTAAAACAAACGGCCAGAAACAAAAACGTGTTGATCACAATGGAGGATACTGGCATTCAAAAGCAGTTACCAAGAAGATTAAAGTTAAA…
		Protein	MTPQRSKRSETPQPSPQHEPNMQSSSSSTASSSLAYPPGYRFVPTDAEIIYYYLKPFSPDNKKSWPNLPIHHANIYESNPQQLTAEYKKGNLTEWFFISERTKIKTNGQKQKRVDHNGGYWHSKAVTKKIKVKKDVVGYKTTLNYFVGKQPNGERTNWLMQEYWLESSGHNNTVDYALCKIYLSPTAQKNMKEEDVEEVEEEAVQPRTVEIQQPQPPQFYPTPLV
BjuNAC063	BjuA014696	CDS	ATGACTCCTCAGAGAAGCAAGCGCAGTGAAACGCCACAACCCTCTCCACAACACGAACCCAACATGCAGTCTTCTTCTTCTTCTACGGCCTCTTCGTCTTTAGCTTATCCACCGGGCTATAGGTTTGTACCAACCGACGCAGAAATCATCTATTATTACTTGAAACCCTTCTCACCAGACAACAAAAAATCATGGCCAAATCTTCCCATTCATCACGCAAACATCTACGAGTCGAATCCACAACAACTTACAGCGGAATACAAGAAGGGTAATCTTACGGAATGGTTCTTTATATCTGAGAGGACAAAGATTAAAACAAACGGCCAGAAACAAAAACGTGTTGATCACAATGGAGGATACTGGCATTCAAAAGCAGTTACCAAGAAGATTAAAGTTAAA…
		Protein	MTPQRSKRSETPQPSPQHEPNMQSSSSSTASSSLAYPPGYRFVPTDAEIIYYYLKPFSPDNKKSWPNLPIHHANIYESNPQQLTAEYKKGNLTEWFFISERTKIKTNGQKQKRVDHNGGYWHSKAVTKKIKVKKDVVGYKTTLNYFVGKQPNGERTNWLMQEYWLESSGHNNTVDYALCKIYLSPTAQKNMKEEDVEEVEEEAVQPRTVEIQQPQPPQFYPTPWVELDKKSIAKRVADMLNGEQIGIPSDVIHSHNNKARARSQHGSKENVYSISRIEKWEEKITEANNNGKILVVYFSAPWCVPCKKIEPVFRELASRYPSMIFVTIDVEELAEFSDEWNVEATPTIVFLKDGRQMDKLVGAETSELQKKTAAAAELLIRKP
BjuNAC064	BjuA015699	CDS	ATGGATTACGATGCATCAAGAATCGGTGAAATAGTAGAAGATGAAGAGCAAATTGATCTGCCACCTGGATTCAGATTTCACCCTACTGATGAAGAACTCATAACTCACTATCTCAAACAAAAGGTCTTCAACACTTTCTTCTCTGCCACCGCCATTGGTGAAGTTGATCTCAACAAGATCGAGCCTTGGGAGTTACCAAAAGGCATATATTCTATCCAACATCTCTCCCAGACAGCTAAGAACGATTGGGTTATTTGCCGTGTTTTCCATAAACGTGCCGATGGTACAAAGGTTGATATGTCCCATTTAATGTTGCTTGATTCACACGTTAACCGGATTGAACCGGTCGGATTACCTTCGTTGATGGATTCTTCTCAACGAGATTCCTTCCCTGGTTCG…
		Protein	MDYDASRIGEIVEDEEQIDLPPGFRFHPTDEELITHYLKQKVFNTFFSATAIGEVDLNKIEPWELPKGIYSIQHLSQTAKNDWVICRVFHKRADGTKVDMSHLMLLDSHVNRIEPVGLPSLMDSSQRDSFPGSSTHVTCFSDQETEDKRLIHLESKDGSGPLFYPDPLFLTDNDSLMKLLLNSHETQFPGTGTDPSALAGMGESGCFWNF
BjuNAC065	BjuA016041	CDS	ATGGAACTAAAACTCAGAGGTTTGCCTGTAGGATTCAGATTTCGTCCAACAGATTGTGAGATTTCAAAATATTTATTGACCAAAAATGTTATGGAAGAACAACCAATGAAAATTCGTAATGTACGGTATGTACCTGAAGAGTGTCATGATATATTCTCAAAACATCCTCGTGACTTGCCTGGCTACCCAAGAGAAACGGATTTGTACTTTTATTGCAAAAAACTTAGTAGCGAAGTTACTACCAACTCTCATAGTATTTGGAAACAAATCGGAGAAGACACTGATGTTTTAGATCCAAAGAATAATGATGCATTAGTCGGTATCAAACGTCCATTTACTCTTGTTGATCACGAAGAAGAGTCCGATGATATTCTTTTGTCAGATGAAGACGAACCTTCA…
		Protein	MELKLRGLPVGFRFRPTDCEISKYLLTKNVMEEQPMKIRNVRYVPEECHDIFSKHPRDLPGYPRETDLYFYCKKLSSEVTTNSHSIWKQIGEDTDVLDPKNNDALVGIKRPFTLVDHEEESDDILLSDEDEPSQYNWFMDEISLPLTVSETDWVLCHVFRKIKPEFESKEEEEEEESVFAKSLDLLRENDGNVLPPSHSPP
BjuNAC066	BjuA016873	CDS	ATGGAAAAGCTAAGCTCTATTAAGAACAGAGGACTAAGATTACCACCCGGGTTCAGATTTCACCCGACCGATGAAGAGCTAGTGGTTCAGTATCTATGTCGAAAAGTGACCGGTTTGCCCTTACCAGCTTCTGTTATACCGGACATTGATATATGTAAAGCTGATCCATGGGATTTGCCAGGTGATTGTGAGTCAGAGAGGTATTTTTTTAGCACGAGGGAAGCTAAATACCCAAACGGAAACCGGTCGAACCGATCAACCGGTTCGGGTTATTGGAAAGCGACTGGAATCGATAAGCAAATAGGGGGAAATAAGCTTGTTGGGATGAAGAAAACTCTGGTTTTCTACAAAGGGAAACCACCAAACGGGACAAGAACTAATTGGGTTCTTCATGAGTAT…
		Protein	MEKLSSIKNRGLRLPPGFRFHPTDEELVVQYLCRKVTGLPLPASVIPDIDICKADPWDLPGDCESERYFFSTREAKYPNGNRSNRSTGSGYWKATGIDKQIGGNKLVGMKKTLVFYKGKPPNGTRTNWVLHEYRLLDSQQESYGENTNWVLCRVFLKKTSNTSNKRKEDEKEINEEKENDEDDNKSACPIFYDFLRKDKKRKRCCDLNVTPTCCCCCSASASSSVCSSALTQTSTHNDSDYHEEITCREIKFCLFL
BjuNAC067	BjuA042550	CDS	ATGAGTGGTGAAGGTAAGGATCACGAAGAAGAAGATGAAGCAAAACTTCCTGGATTCAGGTTTCATCCCACTGACGAAGAGCTTTTAGGGTATTATCTTCGAAGAAAAGTAGAGAACAAACCCATCAAACTCGAACTTATCAAACAGATCGATATCTATAAGTTCGATCCTTGGGATCTTCCAAGAGTAAGCAGCGTTGGGGAAAACGAGTGGTACTTCTTCTGCATGAGAGGCAGGAAATACAAGAATAGCGTTAGACCAAACCGAGTCACCGGTTCAGGTTTCTGGAAAGCCACCGGTATTGATAAACCGGTTTACTCAAATCTTGATTGCATTGGCCTAAAGAAGTCTCTAGTTTACTATCTTGGTTCAGCCGGTAAGGGCTCTAAAACCAATTGG…
		Protein	MSGEGKDHEEEDEAKLPGFRFHPTDEELLGYYLRRKVENKPIKLELIKQIDIYKFDPWDLPRVSSVGENEWYFFCMRGRKYKNSVRPNRVTGSGFWKATGIDKPVYSNLDCIGLKKSLVYYLGSAGKGSKTNWMMHEFRLPSTAKSESPTQQAEVWTLCRIFKRVTHHRNPTILQPNRRPVITLTDSCSKTSSLDSDHTSHHVVESLSHKLHEPQRQPQTHNPYWNQLTTVGFNQPTYTCHDNNLVNLWNINGEDFIGNAASWDELRSVIDGNTNHL*
BjuNAC068	BjuA017746	CDS	ATGGAGAAGATGAATGGAGACCAAAGTAAATCAAAGGTTGATGAATCTTCATCAAAGTCTAACTATGTTCTTGGTCGTGAAGAGGGATCATCTTCATCTTCCCATACCCGCGTGAACAATAATCTCCGGGAACAGCAGAGACTCATGATGCTTCGTTCCCCAGGCATGCCTCGTCCTCATCCGGCTTTCAACCAACATGTCAATCACATGTACAATCTCGAGGAACACCAGAGACGGATGCTTCATTATCATCGCATGCCTCATACCGATCATCCAAGCAGCAGCTCCATTAACACTGTGAAGGCTCGGGTTTATCCGCCTGGTTCACGGTTTCTTCCAACCAACTTGGGGTGTTTAAGGGTTCATCTCCGCAACAAGGTAGACAAGAAGAAGAGCGGT…
		Protein	MEKMNGDQSKSKVDESSSKSNYVLGREEGSSSSSHTRVNNNLREQQRLMMLRSPGMPRPHPAFNQHVNHMYNLEEHQRRMLHYHRMPHTDHPSSSSINTVKARVYPPGSRFLPTNLGCLRVHLRNKVDKKKSGSITTLDLYEDNPWLLDHVQNDLFPRGEWYYFTPRNKRGATSCTRTVRGRGGGTWKTTSGKEPIKDKNNKVEGYVQSLVYNKTDVNGDIKPTGWNMKEYCLYEENQDDLVLCRLKATDHGEATQQQQHQDAPPVPVLEGQDSGMETMMMMMSQYNGNNFMTMLKEDHGEATQQQQPQEQDAPPVLVPPPLHESHELGFETMITMRQDDHGDATQKQKQEQDAPQVRARPSWFWTPNNDNNFMPVLDENQQYQFDDLDLCFESIKNDA…
BjuNAC069	BjuA017749	CDS	ATGAATAGAGATCACCAAAGTAAACCTAAGGTTGATGAATCTTCATCAAAGTCTAACTATGTTCTTGGTCGTGAAGAGGGTTTTGAAGAGGGATCATCTTCATCTTCCCACAGTCACGTGAACAATCTCCAGGAACAGCAGAGACTCATGATGCTTCGTTCCCAAGGCATGCCTCGTCCTCCGGCTTTGAACCAAAATGTCAATCACATGTACAATCTCGAGGAACACCAGAGACGGATGCTTCATTATCATCGCATGCCTCATACCGATCATCCAAGCAGCAGCTCCATTTACACTGTGAAGGCTCGGGTTTATCCGCCTGGTTCACGGTTTCTTCCAACCAACTTGGGGTGTTTAAGGGTTCATCTCCGCAACAAGGTAGACAAGAAGAAGAGCGGT…
		Protein	MNRDHQSKPKVDESSSKSNYVLGREEGFEEGSSSSSHSHVNNLQEQQRLMMLRSQGMPRPPALNQNVNHMYNLEEHQRRMLHYHRMPHTDHPSSSSIYTVKARVYPPGSRFLPTNLGCLRVHLRNKVDKKKSGSITTLDLYEDYPWLLDHVQNDLFPRGEWYYFTPRNKRGATSCTRTVRGRGGGTWKTTSGKEPIKDKNNKVEGYVQSLVYNKTDVNGDIKPTGWNMKEYCLYKKNQDDLVLCHLKGNLNKIGFTEEVKKNNILSNQVQEEQGAGANRVDEMRTLEEDHGEATQQQQEQDAPRVLVPPLPPPHEATDHGEATRQPQQQEQDAQVVYIPPHHEGQGLGVEQEDHGDATQQQQQEQDAPPVLVPPPPPPHEGQDPVLEAMMNDENNFMTR…
BjuNAC070	BjuA018494	CDS	ATGGAAAAACCATGCTCCATTAAGAACAGAGAGCTGAGATTACCACCAGGGTTCCGATTTCACCCAACAGATGAAGAGCTAGTGGTTCACTATTTAAGTCGAAAAGTTTCCGGTTTACTCTTACCAGCTTATGTTATACCGGAAATCGATATCTGTAAAGCCGAACCATGGGATTTACCAGGTGACTGTAATTCAGAGAGGTATTTTTTTAGCATGAGGGAAGCTAAATACCCAAATGGAAACCGGTCGAACCGATCAACCGGTTCGGGTTACTGGAAAGCGACCGGAATCGATAGGCAAGTCGGGAAGAAGGTTCTTGGGATGAAGAAAACTCTGGTTTTCTATAAAGGGAAGCCTCCTAACGGGACAAGAACCAATTGGGTTCTTCATGAATATCGT…
		Protein	MEKPCSIKNRELRLPPGFRFHPTDEELVVHYLSRKVSGLLLPAYVIPEIDICKAEPWDLPGDCNSERYFFSMREAKYPNGNRSNRSTGSGYWKATGIDRQVGKKVLGMKKTLVFYKGKPPNGTRTNWVLHEYRLVDSQHESYGENMNWVLCRVFLKKRSNNNNKKKKEDEREKKEEIESDDNKSTCPIFYDFMRNDVKKGKCCTLNLTRCSSPSSASSSVCSSALIQTSLNSDSDNHHQETSCRENKFHLFL
BjuNAC071	BjuA020326	CDS	GTGTATAAATACAACGACGAAGATGGAGGGATTCAATTTCAACCCTACGACGACGAACTCATCAACAAATATTTAATCCCAAAATTGGAAGGTAAACCGCGTGGAGAGATCACTGTGAAGGATATTTACTCAAAGGAGCCATGGTTGCTGGACCATCCCAGGGGTTCGTTCTTCAAGAAGAACGAGTGGTACTACTTTGTGACAAGGACTCAACTCGCCAAAAAGAACATTGGTTGTGGTCAGAAAGCGAAACGGAAGATCACCCGAGACGACGATAGTGGGACTTGGAGGGTTTATGCGAAAGAAGGTATCACGGAAAAGGAAACAACGAAGACCATTGGGGTAAAGCAAAGCCTCAATTTTGTTAGAAGAAACGTAAATAACAAGAAGCTGAAGAGG…
		Protein	VYKYNDEDGGIQFQPYDDELINKYLIPKLEGKPRGEITVKDIYSKEPWLLDHPRGSFFKKNEWYYFVTRTQLAKKNIGCGQKAKRKITRDDDSGTWRVYAKEGITEKETTKTIGVKQSLNFVRRNVNNKKLKRGDGTSCDVSGDSESWIMTEYMLPEEKGKFHELVICKIHLLQHPINEAHRHEASTYHHHPIEFSTSEQPPINIADRGTLLAPILEKQPINIVDHETFISPFLEQQPTNIVDQEIFLSPFLEVQPTNITCNIQENDKDDHEALIPYHHHEFVADCYTEQQPINEAHGHVPNIPLIGSEQEAEIEERIQELINSLTTMNVSSLPMEEDDGILNYDAPFYQDLLES
BjuNAC072	BjuA020317	CDS	ATGGGTATTCAAGAACTTGACCCGTTAGCCCAGCTAAGCTTACCACCGGGCTTCCGGTTTTACCCGACCGACGAAGAGTTGATGGTTGATTATCTGTGCAGAAAAGCCGCCGGTCACGACTTCTCTCTCCAGCTCATCGCCGAGATTGATCTCTACAAATTCGACGCGTGGGTTTTACCAAGTAAGGCGTTATTCGGAGAAAAAGAATGGTATTTCTTCAGCCCAAGGGACAGGAAGTATCCGAACGGGTCCAGACCCAACCGGGTTGCTGGATCCGGTTATTGGAAAGCAACCGGTACCGATAAGGTTATCTCGACCGAGGGAAGAAGAGTTGGTATAAAGAAAGCTTTGGTGTTTTACGTTGGAAAAGCACCAAAAGGTACCAAAACTAATTGGATC…
		Protein	MGIQELDPLAQLSLPPGFRFYPTDEELMVDYLCRKAAGHDFSLQLIAEIDLYKFDAWVLPSKALFGEKEWYFFSPRDRKYPNGSRPNRVAGSGYWKATGTDKVISTEGRRVGIKKALVFYVGKAPKGTKTNWIMHEYRLIEPSRRNGSTKLDDWVLCRIYKKQSSAQKQAYGNLMTSASEYSNNGSSTSTSSHQYDDVLEPGLTEQKTGFLDLAREQSYNWTNFGGHNSVQELGRNLNVPSLRYGDGGGYLHGLKTNEEDDKTQQQQAEGIPQFNNSGVLAHDQSFSVDPVNGFGYSGQQPSGFGFM
BjuNAC073	BjuA019388	CDS	ATGGCGAATTCGTGTTTGAAAGAAGGTAGATTCAGCGCACCAGGTTTCCGGTTTCACCCGACGGATGAGGAGCTGGTGGTGTATTATCTGAAGAGGAAGATCTGTGGGAGAAAGCTTAGAATCAACGCAATCGGTGTCGTTGATGTCTACAAAGTGGATCCTACCGAGTTGCCTGGTCTGTCGGTATTGAAGTCTGGAGATCGGCAGTGGTTCTACTTCACGCCAAGGAACAGGAAGTATCCAAACGCAGCTAGGTCGAGTAGAGGCACTGCAACTGGTTATTGGAAGGCTACAGGGAAGGATAGAATCATAGTGTACAACTCAAGATCGGTAGGACTCAAAAAGACTCTTGTTTTCTATAGAGGTCGTGCACCTAATGGTGAGCGTACTGACTGGGTG…
		Protein	MANSCLKEGRFSAPGFRFHPTDEELVVYYLKRKICGRKLRINAIGVVDVYKVDPTELPGLSVLKSGDRQWFYFTPRNRKYPNAARSSRGTATGYWKATGKDRIIVYNSRSVGLKKTLVFYRGRAPNGERTDWVMHEYTMDEEELGRCKNAKEYYALYKLYKKSGAGPKNGEEYGAPFQEEEWVDDDDDREEADNVAVLDDHVVRYENNPRVDDGVFCNPVNVRSDDFNKLLNEIPYAPGLAPRQMNELSGVMQVNNEEEIQSTLLNNSSGEFLAPSEVGMFLPNYQPNSMHSSYQSHAANSFDATEVKSAFNASGMAPFLFEKEDYIEIDDLLTPEKGAASVEKPAQFLNPGEYEHFNDYDQLFHDVSMSFDLEPVFQGTSTDLTSLSNFADNGRQHFL…
BjuNAC074	BjuA019430	CDS	ATGGCTACGGAGACACAAGCGACGTTGTCGATGGAGTCTTTACCTCTGGGTTTCAGATTCAGACCAACCGATGAAGAACTCATCAATCATTACCTAAGATTGAAAATCAACGGCCGTGATTTGGAGGTCAGAGTAATCCCTGAGATCGATGTTTGCAAGTGGGAGCCATGGGACTTGCCTGGGCTTTCGGTGATAAAGACGGATGATCAAGAGTGGTTCTTCTTCTGCCCTCGTGACCGGAAGTATCCGAGTGGGCACCGTTCAAACAGAGCTACTGACATTGGATACTGGAAAGCTACTGGGAAAGATCGAACTATCAAGTCCAAGAAGATGATTATCGGTATGAAGAAGACTCTCGTCTTCTACCGTGGTCGAGCTCCTAGAGGAGAAAGAACCAAC…
		Protein	MATETQATLSMESLPLGFRFRPTDEELINHYLRLKINGRDLEVRVIPEIDVCKWEPWDLPGLSVIKTDDQEWFFFCPRDRKYPSGHRSNRATDIGYWKATGKDRTIKSKKMIIGMKKTLVFYRGRAPRGERTNWIMHEYRATDKDLDGTGPGQSPYVLCRLFHKPTDVANCDEVENVNATPTTTRCSREDNSSEMVQETATSRVHAQNISDDTERCPSDKGSDVKPDAPVIKTENHGETSRAKDRGKSIVEESPFARDFSSLYGPSFDQTSYTPVPSSIGFPASHVDSMYSSDFGNCQYGLHFQDGASIQDESLADVLDEVFHNHNQSSTEPKDFALPKMMHWSFPRDTFGFVNGSAEASFPQFAPDVGASGLVSDHYVDSKEAVEIQSSSGSSRTVTP…
BjuNAC075	BjuA015747	CDS	ATGGCGGAGAAAAATGTAAATCTTTCAATTAATGGACAATCAAAAGTGCCTCCAGGTTTCAGATTCCATCCAACAGAAGAAGAACTTCTCCATTACTATCTCCGCAAGAAAGTTCACTCTCAAAAGATCGATCTTGATGTCATTCGTGAAGTAGATCTCAACAAGCTTGAGCCTTGGGATATTCAAGAGGAATGTAGAATCGGGTTGACGCCACAGAACGATTGGTACTTCTTCAGTCATAAGGACAAGAAATATCCAACCGGGACTAGAACAAACCGGGCAACAGTCGCTGGATTCTGGAAAGCTACTGGACGTGATAAGATCATCTATAGTTGTGTCCGGAGAATTGGATTGAGAAAGACCCTCGTGTTCTATAAAGGAAGAGCTCCTCATGGTGAA…
		Protein	MAEKNVNLSINGQSKVPPGFRFHPTEEELLHYYLRKKVHSQKIDLDVIREVDLNKLEPWDIQEECRIGLTPQNDWYFFSHKDKKYPTGTRTNRATVAGFWKATGRDKIIYSCVRRIGLRKTLVFYKGRAPHGEKSDWIMHEYRLDDTPTSNGCSDVVTEDPMSYNEDGWVECRVFRKKNYQKIDDSPKITLFSSPDDTDENRRPTTFHNTLNATVLDHVLLCMDRSRPNIFMSEIQTKNQHQDDLLFMQLPSLETPKSENLVGQCLTTTNQLDSSLVEEKITGRPGCSNWASLDRLVAWQLNNGHHTCDRTSFDEEEDGDAMMQRWDLHWNNDDNVDIWSSFAESSSSPSSLDPLLHLSV*
BjuNAC076	BjuA045947	CDS	ATGTATGAATACAACGACATGTATAAATACAACGACGAAGATGGAGGGATTCAATTTCAACCCTACGACGACGAACTCATCAACAAATATTTAATCCCAAAATTGGAAGGTAAACCGCGTGGAGAGATCACTGTGAAGGATATTTACTCAAAGGAGCCATGGTTGCTGGACCATCCCAGGGGTTCGTTCTTCAAGAAGAACGAGTGGTACTACTTTGTGACAAGGACTCAACTCTCTAAGAAGAAAATTGGTTGTGGTAAGAAAGCGAAACGCATGATCACCCGAGACGACGATAGTGGGTCTTGGAAAGCTAATGCGAAAGGCGATATCACGGACAAGGAAACAAAGACGGTCATTGGTGAAAAGCAAACCTTAGCTTTTGTTAAAAACAAAGTAAAT…
		Protein	MYEYNDMYKYNDEDGGIQFQPYDDELINKYLIPKLEGKPRGEITVKDIYSKEPWLLDHPRGSFFKKNEWYYFVTRTQLSKKKIGCGKKAKRMITRDDDSGSWKANAKGDITDKETKTVIGEKQTLAFVKNKVNNKKQKRGDGTSCDVLVPGSESSWIMTEYMLPEIEGKFHELVICKIHVIENSNKKKGHDDR
BjuNAC077	BjuA046036	CDS	ATGGCTCCTGTCGGATTACCTCCAGGCTTCAGATTTCATCCAACAGACGAAGAACTCGTCAACTATTATCTGAAAAGAAAAATCAGTGGTCAAGAAATCGAGCTTGATATAATCCCTGAGGTTGATCTCTACAAATGTGAGCCATGGGACCTCGCAGAGAAGTCGTTTCTACCAAGTAGAGATCCAGAATGGTATTTTTTCGGGCCACGTGACCGGAAATATCCGAACGGGTTTAGGACGAACCGAGCAACAAGAGGTGGATACTGGAAATCGACTGGGAAAGATCGGAGAGTGACGAGTCAAAGCAGAGCCATTGGGATGAAGAAGACTTTGGTTTACTATAGAGGAAGAGCTCCTCAAGGTATCCGTACGGATTGGGTCATGCATGAGTATCGTCTC…
		Protein	MAPVGLPPGFRFHPTDEELVNYYLKRKISGQEIELDIIPEVDLYKCEPWDLAEKSFLPSRDPEWYFFGPRDRKYPNGFRTNRATRGGYWKSTGKDRRVTSQSRAIGMKKTLVYYRGRAPQGIRTDWVMHEYRLDDKDCDDPSSLQDSYALCRVFKKNGICSELETEPQLQTGQCSFTTVSMEINSNNINYSNDYETMSPEVGVSSACVEDVVDDKDDSWMQFITDDAWDTSSNAAAMGHGQGVY
BjuNAC078	BjuA020275	CDS	ATGGAGAGCACCGATTCTTCCGGTGGTCCTCCACCGCCGCCGCAGCCTAACCTTCCTCCAGGATTCCGGTTTCACCCAACCGACGAAGAACTAGTCGTTCACTACCTTAAACGCAAAGCCGCCTCCGCTCCTTTACCTGTCGCCATCATCGCCGAAGTCGATCTCTACAAATTTGATCCATGGGAACTTCCAGGCACGTATAATCATCATCATCATTTCTTTTTTTTTCTTGAATACCAGGAGCATCTGGCCAAGGCATCGTTTGGTGAGCAAGAATGGTACTTCTTCAGTCCTAGAGATCGGAAGTATCCGAACGGAGCTAGGCCGAACAGAGCGGCAACGTCAGGGTACTGGAAAGCGACGGGTACTGACAAACCGGTGCTAGCCTCTGACGGTAAC…
		Protein	MESTDSSGGPPPPPQPNLPPGFRFHPTDEELVVHYLKRKAASAPLPVAIIAEVDLYKFDPWELPGTYNHHHHFFFFLEYQEHLAKASFGEQEWYFFSPRDRKYPNGARPNRAATSGYWKATGTDKPVLASDGNQKVGVKKALVFYSGKPPKGIKSDWIMHEYRLIDNKPNNRPPGCDFGNKKNSLRLDDWVLCRIYKKNNAGRHVDNDKDHDMIDYIFRKIPPSLSMTAATTGLHHNVSRSMNFFPGGYGIFPDCDPGLYNGSGMINNNIAVCTNGDVVGNGLNHASSSGPMMMANLKRALPVPFWPVAEEEQDVSPNKRFHGGEGGGDCSNMSSSMMEETPPLMQQQGGVLGDGLTTSYQLTGLNWYSS*
BjuNAC079	BjuA042677	CDS	ATGGAAGCTGAAGAGGAAAATAAGGGCAGTATAAGTATGGTCGAGGCTAAGCTGCCTCCTGGGTTTAGATTTCACCCGAGAGACGACGAGCTTGTCTGCGACTACTTAGTGAAAAGAAACGTTCGCAGCCGCTATCAACCAGTGGTCTTGATCGAAGTCGATCTCAACAAGTGCGAGCCTTGGGACATTCCTCAATCGGCGAGAGTAGGAGGTAAAGAATGGTATTTTTACAGCCAAAAAGATCGGAAATACGCAACAGGGCAAAGAACAAACCGGGCTACGGCCACCGGTTATTGGAAAGCAACCGGTAAAGATAGAGCAATCCAAAGAAATGGTAGCCTTGTGGGCATGAGAAAGACACTTGTGTTTTACAGAGGTCGAGCCCCTAAAGGTCGTAAA…
		Protein	MEAEEENKGSISMVEAKLPPGFRFHPRDDELVCDYLVKRNVRSRYQPVVLIEVDLNKCEPWDIPQSARVGGKEWYFYSQKDRKYATGQRTNRATATGYWKATGKDRAIQRNGSLVGMRKTLVFYRGRAPKGRKTDWVMHEFRLQGTFIHHSPKEEWVLCRVFNKNNNEDEKGNNMISCSDETASASMDSYINFDHHHIINQQVPCFSNLSQNQIGLVYKNPNPLSINPSSDQMVLKALLSQLTNNTKESQSYGEGSSESQLTDVGKPSRGAWKY
BjuNAC080	BjuA020576	CDS	ATGGGTCGCGAATCTGTGGCTGTGGTGTCTTCGCCGCCGACGGCGACTGCGACTGCGACTGCGAGGGGTACTGCTACTGTTGCGGCGACATCGCTTGCTCCTGGGTTTCGATTTCATCCGACTGATGAGGAGCTCGTTAGCTATTACTTGAAGCGAAAGGTTATGGGTAAGCCCGTACGTTTCGATGCGATTGGGGATGTTGATATCTACAAGCATGAGCCTTGGGACTTAGCAGGTTCGCAAGATGCATATGTGTTGTGCAGAGTGTTCCACAAGAATAACATTGGGCCACCAAGTGGGAACAGATACGCGCCATTCTTGGAAGAGGAATGGGCTGATGAGGGAGTCGCTCTGATTCCAGGAGTAGACGTTAGGGTCAGGGCAGAGCCGCTACCAGTA…
		Protein	MGRESVAVVSSPPTATATATARGTATVAATSLAPGFRFHPTDEELVSYYLKRKVMGKPVRFDAIGDVDIYKHEPWDLAGSQDAYVLCRVFHKNNIGPPSGNRYAPFLEEEWADEGVALIPGVDVRVRAEPLPVANGNNQMDQEIQSASKDLININEPPRETTPMDIEVNHQNHHENAPKPQENNNNNHYDEAEEALKLEQAEEDERPPPACVLNKEAPLPLLQYKRRRQNEPNNSSRTTQDHCSSTITTVDNTTPTLISSSAAAATNTAISALLEFSLMGISAKKENTPQPPNKEAYPPAPLPSTEEKLNDLQKEVHQMSVERETFKLEMMSAEAMISILQSRIDALRQENDELRKNNATKGQAVL
BjuNAC081	BjuA046141	CDS	ATGTCTCCTGTCTCGTTACCCCCAGGTTTCAGATTTCATCCAACCGATGAGGAGCTAATCACTTACTATCTTAAAAGAAAAATTAACGGTCTAGAAATCGAACTTGAGGTTATCGCTGAAGTTGATCTCTACAAGTGCGAGCCATGGGACTTACCAGGGAAGTCCTTGCTTCCTAGCAAAGACCAAGAATGGTACTTCTTCAGCCCACGAGACCGGAAGTATCCTAACGGTTCCAGGACAAACCGAGCAACTAAGGGCGGGTATTGGAAGGCCACGGGTAAAGACCGCCGGGTCAGCTGGAGAGACCGAGCCATTGGAACCAAGAAGACATTGGTTTACTACCGTGGACGTGCGCCACATGGTATTAGAACCGGTTGGGTCATGCATGAATATCGACTC…
		Protein	MSPVSLPPGFRFHPTDEELITYYLKRKINGLEIELEVIAEVDLYKCEPWDLPGKSLLPSKDQEWYFFSPRDRKYPNGSRTNRATKGGYWKATGKDRRVSWRDRAIGTKKTLVYYRGRAPHGIRTGWVMHEYRLDENECEPSAYGMQDAYALCRVFKKIVIEAKPRDQHRSYIHAMSNVSGNSSFDACSDVEISTTTYQVQNAFQPQFGNGRFNSNASNENWSQYYGSSYLPSPTPYKVNSEIECSMFQHNISLPPLRVENTAVNDYDFYNTSMTHSNNHGVLEDFTFAASVSNDYNNSVDDQVINVGNYDEPLIISNNLMDQGFMEEEKFIWTFDDNNHHLGYHGENINIDIDDFFSFDMYNEENIDRVEGKEEDVNTNKAVDSSGFRVNNQMLISTYQ…
BjuNAC082	BjuA046144	CDS	ATGTCTCCTGTCTCGTTACCTCCAGGTTTTAGATTTCATCCAACCGATGAGGAGCTGATTACCTACTATCTGAAAAGAAAAATTAACGGTCTAGAAATCGAACTTGAGGTTATCGCTGAAGTTGATCTCTACAAGTGCGAGCCATGGGACTTGCCAGGGAAGTCCTTGCTTCCTAGCAAAGACCAAGAATGGTACTTCTTCAGCCCACGAGACCGGAAGTATCCTAACGGTTCGAGGACAAACCGAGCAACTAAAGGCGGGTACTGGAAGGCAACGGGTAAAGACCGCCGTGTTAGTTGGAGAGACCGAGCCATTGGAACCAAAAAGACATTAGTTTACTACCGTGGACGCGCGCCACATGGTATTAGAACCGGTTGGGTCATGCATGAATATCGACTA…
		Protein	MSPVSLPPGFRFHPTDEELITYYLKRKINGLEIELEVIAEVDLYKCEPWDLPGKSLLPSKDQEWYFFSPRDRKYPNGSRTNRATKGGYWKATGKDRRVSWRDRAIGTKKTLVYYRGRAPHGIRTGWVMHEYRLDENECEPSAYGMQDAYALCRVFKKIVIEAKPRDQHRSYIHAMSNVSGNSSFDPCSDLEISSTTHQVQNAFRPQIGNGRFNSNASNQNWSQYYGSSYPPFPTPYKVNNEIECSMLQHNISLPPLRIENSAVSNYDFYNTSTTHNNNHGVLEDFTFAESNSNHYNNTVGDQVIHVGNYDEPLIVSNNYMNQGYIEEQKIISTFDDNNQDLGFHGDNTNINIDIDDFFSFDMYNEENVNRVEANKEDVNINEAVDSSGFEVVEEEIRVN…
BjuNAC083	BjuA021277	CDS	ATGGGTATCCAAGAAACCGACCCGTTAGCCCAATTGAGTTTACCACCGGGTTTCCGGTTTTACCCGACCGACGAAGAGCTTATGGTTCAGTATCTCTGCAGAAAAGCAGCCGGTTATGATTTTTCTCTCCAGCTTATTGCTGAAATCGATCTTTACAAGTTCGATCCTTGGGTCTTACCAAATAAGGCACTCTTCGGAGAAAAAGAGTGGTATTTTTTTAGTCCGAGAGATAGAAAGTACCCAAACGGGTCAAGACCGAACCGGGTAGCCGGGTCAGGTTATTGGAAAGCTACGGGTACGGATAAAATCATCTCGACGGAAGGAAAGAGAGTTGGTATTAAGAAGGCTTTGGTGTTTTACATCGGTAAAGCACCTAAAGGCACTAAAACCAATTGGATC…
		Protein	MGIQETDPLAQLSLPPGFRFYPTDEELMVQYLCRKAAGYDFSLQLIAEIDLYKFDPWVLPNKALFGEKEWYFFSPRDRKYPNGSRPNRVAGSGYWKATGTDKIISTEGKRVGIKKALVFYIGKAPKGTKTNWIMHEYRLLEPSRANGSSKLDDWVLCRIYKKQSSAQKQAYEHVVTSTRELSNNGTSSTTSSSSHFEDVLDSLHHETDNINFQYVNSNRFSSLRPDLTVGEKTGFNGFADTNSFDWGSFVGNVEHNSGPELGLSHVVPSLEFNSGYLKMEEEFNNPDDFGFAQNGYGIDSVGFGYSGQVGGFGYI*
BjuNAC084	BjuA021852	CDS	ATGAATTCATTTTCCCTCGTTCCTCCGGGTTTTAGATTTCACCCAACAGATGAAGAACTTGTCGACTACTACCTAAGAAAAAAAGTTGCATCAAACAGAATAGAAATCGATTTTATCAAGGACATTGATCTTTACAAGATTGAGCCATGGGATCTTCAAGAGTTGTGCAAAATTGGGCATGAAGAGCAGAGTGATTGGTACTTCTTTAGCCATAAAGACAAGAAGTATCCCACAGGGACTCGAACCAACAGAGCAACAAAAGTAGGGTTTTGGAAAGCCACTGGAAGAGATAAGGCTATATACTTGAGGCATAGTCTTATTGGTATGAGGAAAACACTTGTGTTTTACAAGGGAAGAGCCCCAAATGGACAAAAATCCGATTGGATCATGCATGAATAC…
		Protein	MNSFSLVPPGFRFHPTDEELVDYYLRKKVASNRIEIDFIKDIDLYKIEPWDLQELCKIGHEEQSDWYFFSHKDKKYPTGTRTNRATKVGFWKATGRDKAIYLRHSLIGMRKTLVFYKGRAPNGQKSDWIMHEYRLETDENGTPQEEGWVVCRVFKKRLAAVRRMGDYDSSPSHWYGDQLSFMASELETNGPRRILPNQQQHHQYEHQQQLPYGLNASAYILNNPNLQCKQELELQYNHLVQHDLLHESPLSVIQLPQLESPNIQQANCSNSLPYGTSNNDNNSSEIANLQQSNLAHEEQINQGNQSFSSLYMNSGNEQAMDQVTDWRVLDKFVASQLSNEDAATTSASLQNNAKDTSNVECQVDEEKDQKRVSDMGDEYAASTSSSCQIDLWK
BjuNAC085	BjuA022386	CDS	ATGGCATCTACGAATCAGAATATAAAAGTATTGACGTTAGATTCGTTACCAGTGGGGTTGAGATTCCGTCCAACTGACGAGGAGCTAGTCCGCTTCTATCTCCACAGGAAAATCAACGGCCACGATGACGACGTCACAGCCATCCGAGAGATCGACATCTGCAAATGGGAACCTTGGGATTTACCTGGAGTTATAGGTTTTGGGTGTTTGATTGTGATCATATGTGTTAGTCCTTTTGTTATATGCAAGCTGTTCAAGAAACAAGACCTGAGTTTAGCCGATGAAGATTCAAAGTTGGATGAAGCTGCAGAACAGGATGTCTTGTCTCCAACTGCTGCAACATCTTCCCCTGGTGAGACTAGATCTCAAGTATCAGTGGTCGTTAAAACAGAAGACGTG…
		Protein	MASTNQNIKVLTLDSLPVGLRFRPTDEELVRFYLHRKINGHDDDVTAIREIDICKWEPWDLPGVIGFGCLIVIICVSPFVICKLFKKQDLSLADEDSKLDEAAEQDVLSPTAATSSPGETRSQVSVVVKTEDVKRYDISESSLLVSSACVEATTAQLGDIDYLAFPELESLNYTMFSPSHSQLQSELGFSLNAFQSGLSDFSGNHSNSSQVQTQYGTNEVDTYISDFVDSILDLPDDDAVPEQEGSAPHQIAYAQHSVGDMSNDVSRTGIIKLQARREQPSGCATDYIVHGSASKRLRLQSNLEGIKSRSLELQTIKREVEEDRDGEAMKKGKPSKNKTGLLFRKFVSVRCSSGGLLRAAVVAILFLMSVCSLTADFRAASVMI
BjuNAC086	BjuA000048	CDS	ATGGAGCACGAGATTCCCGTAGGGTTTCGTTTCTATCCGACGGAAGTTGAGCTGATTTCGTTCTACTTAAGATTCCAGCTTAACGGAGGAAATGCTACCATTCACAGTCTCATACCCATTCTCGATGTGTTTAGCGTTGAGCCTACTCAGCTTCCAAATCTTGCGGGAGAGAGGTGTCGAGGAGACGCAGAACAATGGCTTTTCTTCGTGCCAAGACAAGAGCGGGAAGCTAGAGGAGGAAGACCGAGCAGGACCACTGGTTTAGGATATTGGAAAGCAACTGGTTCACCAGGGCCTGTTTTCTCGCCTGATAATCGTGTAATCGGAGTTAAGAAGACGATGGTTTTCTACATCGGGAAAGCACCTACGGGGAGAAAGACAAAATGGAAAATGAATGAA…
		Protein	MEHEIPVGFRFYPTEVELISFYLRFQLNGGNATIHSLIPILDVFSVEPTQLPNLAGERCRGDAEQWLFFVPRQEREARGGRPSRTTGLGYWKATGSPGPVFSPDNRVIGVKKTMVFYIGKAPTGRKTKWKMNEYKGIDETASVSTIPKLRHEFSVCRIYIKSGSSRAFDRRPTEVYAIERKLPRFGIETSSRATATRRTSEMVDGLSQLRERKLPKNSVETSSYDTFTTSQETSNSGGGDQVQLPVNASTTQTISEMVDGLSQ
BjuNAC087	BjuA000049	CDS	ATGGAGCACGAGATTCCCGTAGGGTTTCGTTTCTATCCGACGGAAGTTGAGCTGATTTCGTTCTACTTAAGATTCCAGCTTAACGGAGGAAATGCTACCATTCACAGTCTCATACCCATTCTCGATGTGTTTAGCGTTGAGCCTACTCAGCTTCCAAATCTTGCGGGAGAGAGGTGTCGAGGAGACGCAGAACAATGGCTTTTCTTCGTGCCAAGACAAGAGCGGGAAGCTAGAGGAGGAAGACCGAGCAGGACCACTGGTTTAGGATATTGGAAAGCAACTGGTTCACCAGGGCCTGTTTTCTCGCCTGATAATCGTGTAATCGGAGTTAAGAAGACGATGGTTTTCTACATCGGGAAAGCACCTACGGGGAGAAAGACAAAATGGAAAATGAATGAA…
		Protein	MEHEIPVGFRFYPTEVELISFYLRFQLNGGNATIHSLIPILDVFSVEPTQLPNLAGERCRGDAEQWLFFVPRQEREARGGRPSRTTGLGYWKATGSPGPVFSPDNRVIGVKKTMVFYIGKAPTGRKTKWKMNEYKGIDETASVSTIPKLRHEFSVCRIYIKSGSSRAFDRRPTEVYAIERKLPRFGIETSSRATATRRTSEMVDGLSQLRERKLPKNSVETSSYDTFTTSQETSNSGGGDQVQLPVNASTTQTISEMVDGLSQPFWEWEQLNWS
BjuNAC088	BjuA022683	CDS	ATGGTCGAAGAGCTTCCTCCTGTAGGGTTTCGCTTCTATCCGACGGAAGTGGAGCTGATTTCGTTCTACTTAAGAATCCAGCTTGACGGAGGACATGCTACCATTTACAGCCTCATACCCATCCTGGATGTGTTTAACGTTGAGCCTACTCAGCTTCCAAATCTTGCGGGAGAGAGGTGGCAAGGAGACAGAGAACAATGGCTTTTCTTCGTGCCAAGACAAGAGAGAGAAGCTAGAGGAGGTAGACCGAGCAGGACCACTAATTCAGGATACTGGAAAGCAACTGGTTCACCGGGGCCTGTGTTCTCACCGGATAATCGAGTGATCGGAGTTAAGAAGACGATGGTTTTTTACATGGGGAAAGCACCTAAGGGGAGAAAGACAAAGTGGAAGATGAAT…
		Protein	MVEELPPVGFRFYPTEVELISFYLRIQLDGGHATIYSLIPILDVFNVEPTQLPNLAGERWQGDREQWLFFVPRQEREARGGRPSRTTNSGYWKATGSPGPVFSPDNRVIGVKKTMVFYMGKAPKGRKTKWKMNEYKAIDETASVSTIPKLRHEFSVCRIYLKSGSSRAFDRRPTEGSGTETKLPSNGIETSSHNARPISIETTQSNSEMIAGISKLLERKLPNNRAERSSCATISTSSETSYSGGEDQVQLPVNVTTTQRISDMIDGLSQPFWEWEQLNWS
BjuNAC089	BjuA022842	CDS	ATGAATCAGAATATTAAAGAACTATCGCTAGATTCCTTACCAGTGGGATTAAGATTCCGTCCAACGGACGAGGAGCTAGTCCGTTACTATCTCCGCAGGAAAATAAACGGTCACGATGACGACGTCAAAGCCATTCGAGAGATCGATATCTGCAAATGCGAACCTTGGGATCTACCTGATGAGACTAAAGTGGTCGTTGAAGCACAAGGGGTGAAGCCTGAGTCTTCTCTTGTGATCTCTGGTGATTCTCATAATGGTGCTTGGAATGAGGCTACAACCTCCCAGCTTGGAGATCTTGATTGGCTGTCTTTTCCAGAGCTGGAGTCCCTGACAGTGTTCTCTCCATTACACGAGCTTGGATCCTCCTCCTCCTCTTTAAACGCATTTCTTCAGCCTAGC…
		Protein	MNQNIKELSLDSLPVGLRFRPTDEELVRYYLRRKINGHDDDVKAIREIDICKCEPWDLPDETKVVVEAQGVKPESSLVISGDSHNGAWNEATTSQLGDLDWLSFPELESLTVFSPLHELGSSSSSLNAFLQPSSSDHDNTFQIQTQYGTNEEDTYVSRFLNSVLDFQDDLEDQDFVFPSEFDGAVPDQTAPAYQQQRSAGDMSDDVSRTGIKLQPRREQPSGCSTDYIIHGNASRRLRLQTIKREVEDTDGEAIKKGKLMRSKNRTGFLFKKIISVRCSYGGLLRAAVVAVLFLISVCSLTADFRASLMI
BjuNAC090	BjuA022903	CDS	ATGGAGGGTCTCTCACTCATTCCTCCCGGTTACCGATTTCATCCAACCGACGAAGAACTCGTTGACTATTATCTTAAGAAGAAAGTTGCATTTCCAGGGATGCAAGTTGATGTTATCAAAGATGTTGATCTTTACAAAATCGAGCCATGGGACATCCAGGAGTTATGTGGAAGAGGAACAAGAGAAGAAAGGGAATGGTATTTCTTTAGCCACAAGGACAAGAAGTATCCAACAGGGACACGAACCAATAGAGCAACAGGCTCAGGGTTTTGGAAAGCAACAGGTCGAGACAAGGCTATATACTCGAAGCAAGAGCTTGTGGGCATGAGGAAGACTCTTGTGTTTTACAAAGGTCGGGCCCCAAATGGTCAGAAATCGGATTGGATAATGCATGAATAT…
		Protein	MEGLSLIPPGYRFHPTDEELVDYYLKKKVAFPGMQVDVIKDVDLYKIEPWDIQELCGRGTREEREWYFFSHKDKKYPTGTRTNRATGSGFWKATGRDKAIYSKQELVGMRKTLVFYKGRAPNGQKSDWIMHEYRLETDENGPPHEEGWVVCRAFKKKLTTMTNYNHPRTMMGSSSSGQESNWFVQQMDVANGRYYHLPDLESPRMFQTSSSSLHHNDNDPYGVLLSTINATPTTLMQGDDQVDHGQVITNDDDHMIMMNTNTDNHNDQVMDWKTLDKFVASQLVMSQEDEEVNKDPSDNSSETFHHLSEEQATLVSMNASPSSPCSFYSWSQNTHP
BjuNAC091	BjuA006693	CDS	ATGAAGGCTGAGTTGAATTTACCGGAGGGGTTCCGATTTCACCCGACGGACGAAGAGCTCGTTAAGTTCTATCTTTGCCGGAGATGCGCATCGGAGCCCATCAGTGTTCTGGTAATCGCAGAGATTGATCTGTACAAGTTCAACCCATGGGAACTTCCAGGTATTACTTCAACACCACGAGGCTTGTCTCTCTTTGATAATTCGATCGTTGAATTTGAACTGAAAATGGAATCTTGTTTCAGAAATGGCTTTCTTGATGATTGGGTCTTATGTCGGATTTACAATAAGAAAGGAACAATGGAGAAGTGTTATCCGGCGGTGGTGACTACGATCAGTACGTCGGACTCCTCAAGTCACGTGATTTCACCAGACGTCGGCACGTGTTCTGACAACTGCGAG…
		Protein	MKAELNLPEGFRFHPTDEELVKFYLCRRCASEPISVLVIAEIDLYKFNPWELPGITSTPRGLSLFDNSIVEFELKMESCFRNGFLDDWVLCRIYNKKGTMEKCYPAVVTTISTSDSSSHVISPDVGTCSDNCESKWVDDLEDEFMFDSTLQNDPFVPQFLYQSEFATPFEDPPEQKPFLKWSFGHQG
BjuNAC092	BjuA023037	CDS	ATGAATTTACCACCTGGATTCAGGTTTTTCCCAACGGACGAAGAACTCGTCGTCCACTTTCTCCAGCGCAAAGCCTCACTCTTGCCTTGTCATCCTGACGTCATCCCCGACCTAGATCTTTACCCTTACGATCCTTGGGACCTTCCCGGTAAAGCTTTGGGAGAAGGGAGACAATGGTACTTCTATAGTAGAAAGACGCAACAAAGAGTTACAAGCAATGGGTATTGGGGATCAATGGAAATAGACGAGCCAATCTTCACAAGCTCTACACACAAGAAAGTTGGCATCAAAAAGTATTTTACTTTCTATCTTGGAAATTCTAAAACTAACTGGATCATGCAAGAATATTCCCTCCCAGATTCTTCTTCTTCCTCTACGAGATTTTCTAAGAGATCAGGC…
		Protein	MNLPPGFRFFPTDEELVVHFLQRKASLLPCHPDVIPDLDLYPYDPWDLPGKALGEGRQWYFYSRKTQQRVTSNGYWGSMEIDEPIFTSSTHKKVGIKKYFTFYLGNSKTNWIMQEYSLPDSSSSSTRFSKRSGRGSTSSSHKTDYSKWVICRVYEQNCSEEEDDDGTELSCLDEVFLSLDDLDEVSLP*
BjuNAC093	BjuA023616	CDS	ATGGAAGTCTTGTCGCTTGACTCACTACCCGTGGGGTTCAGATTTAGTCCAACGGACGAGGAGCTAGTCCGTTACTATCTCCGTCAAAAGATCAACGGCCGTGATGAAGAAGTCAGAGTTATCCGTGAGGTCGATATCTGCAAATCGGAGCCATGGGATTTGCCTCGTATATTTCTTGATCCTTCTCTCTATTTAGATCCTCAGATCGATCTATTGTTTACTTTGAGCTTTCTGTCTCTAAAAGCGACCATTTTGATGATGTTGATTGTGTTGGCAGATTTGTCTGTGAACCCATTTGTGATATGCAAATTGTTTAAGAAGCAAGATGTTGTGCATCCTGAAGATTTTAAGTCATGTGAAGTGGAACCAGCAGTCTCATCTCCAACTGAAGTGTCTGAG…
		Protein	MEVLSLDSLPVGFRFSPTDEELVRYYLRQKINGRDEEVRVIREVDICKSEPWDLPRIFLDPSLYLDPQIDLLFTLSFLSLKATILMMLIVLADLSVNPFVICKLFKKQDVVHPEDFKSCEVEPAVSSPTEVSEVSLAFPKTEETKPSDVAESSSLAVSGECHSEISAPEVTTSEQLDNIDWTSYLELETLDYNIFSPLDSQLQSELGTSFNGFPSGSTELFSNQDEAPVQAQAQAQAQYCSNDIDQSMFDLLDSVLEFPYEFPEQKHVVQPTPEIMTYEPRSLVNTSNKISNDVPGTGIKIRARRAQAPGGAEQFGMQGNASRRLRLQVNHKSEGDSPQHQCIKQEVKDTAEETVTKGCGSFMRSKSSSIFKKIGAMGGSYRGLFKAGVVAVVFAISVC…
BjuNAC094	BjuA043218	CDS	ATGGATTACGAGGTATCAAGAACTGGTGAGATCGTCGAAGATTCAGAGCAGATTGATCTGCTACCTGGCTTCAGATTTCACCCAACCGACGAAGAACTCATAAGCCACTACCTTAGACCGAAGGTTCTAAACACCCTCTTCTCTGCTGTAGCCATTGGTGAAGTTGATCTCAACAAGAACGAATGGGTTATTAGTAGAGTTTTTCAGAAAGGTGCAGACGGTAAGAAGATGCATCTCTACGGCTTAACGATGCTCGGTTCAGGGATTAACCAAGTCGAACCGGCTGGTTTACCTCCGTTGTCTAACGTGACCTGCTTCTCCGACCAAACAACCGTTGAGGACAAGAGTCACATCTCCGAGTTAAAAGACGAATGTAACGTTACCATGCTCGGTTCTTCA…
		Protein	MDYEVSRTGEIVEDSEQIDLLPGFRFHPTDEELISHYLRPKVLNTLFSAVAIGEVDLNKNEWVISRVFQKGADGKKMHLYGLTMLGSGINQVEPAGLPPLSNVTCFSDQTTVEDKSHISELKDECNVTMLGSSSTHSIPNIGSMLYSDPVFMQDNSSILMMLLDSEETQFKKNIQGFGTAEKELTTSSWHDHGLAGSAGSVEVDCYWNF
BjuNAC095	BjuA046367	CDS	ATGAGTAACCAAGTCAACAACAACAACAATGAAAAAGATATAGAAGAGGATACTCATGGAGGTGGCCACGAAAGTCGTGTTCAAAATGATGATGAAGCTGATGACCATGATCATGACATGGTCATGCCTGGATTCCGATTCCATCCCACCGAAGAAGAACTTATAGAGTTTTATCTTCGCCGGAAAGTAGAAGGCAAACGCTTCAATGTAGAACTCATCACTTTCCTCGATCTTTATCGCTACGATCCTTGGGAACTTCCAGCGATGGCGGCTATAGGAGAGAAAGAGTGGTACTTCTATGTGCCAAGAGATCGGAAGTATAGAAATGGAGATAGACCAAACCGAGTAACGACTTCGGGGTACTGGAAAGCCACCGGAGCTGATCGGATGATCAGATCG…
		Protein	MSNQVNNNNNEKDIEEDTHGGGHESRVQNDDEADDHDHDMVMPGFRFHPTEEELIEFYLRRKVEGKRFNVELITFLDLYRYDPWELPAMAAIGEKEWYFYVPRDRKYRNGDRPNRVTTSGYWKATGADRMIRSETSRPIGLKKTLVFYSGKAPKGTRTSWIMNEYRLPHHETEKYQKAEISLCRVYKRPGVEDHPSLPRSLSTRHHNHNSAASSSRLALRQQQQHHSSSSNHSDNNLNNNNNNINNNLDKLSTEYSGDGSTTTTTNSNSDVTIALANQNIYRPMPYGASNTPIVSTTNQEDDETAIVDDLQRLVNYQISDGVNINHQYYQIAQQFHNQQLSANANALQLVAAATTAALTPQTQAALAMNMIPAGTIPNNALWDMWNPLVPDHGNKDHYT…
BjuNAC096	BjuA024935	CDS	ATGGGAAGTTCAAGTTTACCTCCAGGATTCCGGTTCCATCCTACTGATGAAGAACTCATCGACTATTACTTGAAAAGAAAAGTGGAAGGCCTCGAAATCGAGCTTGAAGTCATCCCCGTTATTGATCTTTATAAATTTGATCCGTGGGAGTTACCAGAATGCAATGTGTTATTACAGGGAGCTTTTGTGTTATGCCGTGTGGCTAAGAAGAACGAGAACAAGAGTAACTCAAAAATTCAAAGAAACCTAAGTGAACAAACACTTGGATCAGGAGAAAGTTCGGGTTATTCAAGTCGTGTGACTTCACCTAGTCGTGATGGAAGGGTGCCGTTTCACTCATTTGTCAATCCGGTTTCTACAGAAACCGACTCTTCCAACATTTGGATTTCACCTGATTTC…
		Protein	MGSSSLPPGFRFHPTDEELIDYYLKRKVEGLEIELEVIPVIDLYKFDPWELPECNVLLQGAFVLCRVAKKNENKSNSKIQRNLSEQTLGSGESSGYSSRVTSPSRDGRVPFHSFVNPVSTETDSSNIWISPDFILDSSKDYPQIQDVAPEYFQDFDFPVFGNQDVDVRASTLNANVDQSIDESMQTGYWTNCWYDQTGLFD
BjuNAC097	BjuA025391	CDS	ATGGCTTTGCATCTTTCTTTTGACTTGGTCTGCTCCCTCAAAACAGTGCCTCATCACACAACACATTGGGTCCAAGTGCTGTATATAGGGACAGTGAGAGATATGTCAAAAGAGATTCAGCTGCCAGGTTTCAGATTCCATCCAACTGAGGAAGAGCTTCTTGATTTCTACCTCAAGAACATAGTTTACGGGAAAAGATGTAAAGTGGAAGTCATTGGTTTTCTCAACATTTATGGTCATGATCCATGGGACTTACCTCGTTTATCAACAATTGGGGAGAGGGAATGGTATTTTTTTGTGCCAAGAGAAAGGAAGCATGGGGACGGAGGGAGACCAAGCAGGATAACTGAGAAAGGATATTGGAAAGCAACTGGGTCTGATCGTAAGATCATAAGCTCG…
		Protein	MALHLSFDLVCSLKTVPHHTTHWVQVLYIGTVRDMSKEIQLPGFRFHPTEEELLDFYLKNIVYGKRCKVEVIGFLNIYGHDPWDLPRLSTIGEREWYFFVPRERKHGDGGRPSRITEKGYWKATGSDRKIISSSEPKRMIGLKKTLVFYTGRAPGGTKTDWVMNEFRMPDNLTLPKSVVLCKIYRKATSLKVLEQRAEMEAKMNQTRPSSPLSSSGTNCLAGKEEDVMMTSFPFPQAEAMKQPNHILMFQEHNENAKNKEKQREAERKQPSSSLKLPSGVLPIPELQLPKQGFELGQDQFLSISPWLQNLTPIINLLYF
BjuNAC098	BjuA025748	CDS	ATGAGTTGGTGTGATGATTCAGATGATAACTACGATCCCAATCTTGAAAGAGCATCCAACATTGATCATCCATCAATTCAACTCAAAAACCAATCTCAATCATGTGTCACGAGCGAACCAGATTCCAAGATTATCGTTGATGCTCCCATCGTCATGACTTGTTCTTCTTGTGGACAAAAGATCCATCAACAAGACGAACAGGTTGGCAGCATCAAAGATTTACCAAGCTTACCGGCAGGAGTCAAGTTCGACCCGTCGGATAAAGAGATCCTTATGCATTTGGAGGCGAAGGTCTCATCCGATAAAAGAAAACTTAATCCGTTGATCGATGAATTTATACCTACGCTTGAAGGGGAGAATGGAATTTGTTATACGCATCCTGAGAAACTTCCTGGAGTA…
		Protein	MSWCDDSDDNYDPNLERASNIDHPSIQLKNQSQSCVTSEPDSKIIVDAPIVMTCSSCGQKIHQQDEQVGSIKDLPSLPAGVKFDPSDKEILMHLEAKVSSDKRKLNPLIDEFIPTLEGENGICYTHPEKLPGVSKDGQVRHFFHRPSKAYTTGTRKRRKVSTDEEGHETRWHKTGKTRPILSQAGVAGFKKILVLYTNYGRQKKPEKTNWVMHQYHLGHSEDEKDGEPVLSKVFYQTQPRQCGGSTEPKPKSRVNLNRFSYENHAGFGYEH
BjuNAC099	BjuA000678	CDS	ATTATATTACCTTTTTTAGATACTTGTGTGCCTTGTTTTAGAATATTTTTGAACTATTGTCCTGTGACCGATGGATGCTTTGCTTTGCTGTTTTGTAGAAGAGCATGGTTGGTTGATAAAAACCGCATTGCAACTAAAATCTTGAGTGCATCAGACCCCTGTCCAACGGTGTGGAACACCAATCCTACTAGACACTGTCCCAACTGTCATCACGTCATTGACAACAGCCATGAAGTTGATGACTGGCCAGGCTTGCCACGCGGCGTCAAGTTCGATCCATCTGATCCAGAGATCATATGGCACTTGCTTGCAAAAACTGGCTCACTTGGTTTAACTCCCCACCCTTTCATTGACGAGTTCATCCCAACCGTTGATCAAGACGATGGAATCTGTTACACT…
		Protein	IILPFLDTCVPCFRIFLNYCPVTDGCFALLFCRRAWLVDKNRIATKILSASDPCPTVWNTNPTRHCPNCHHVIDNSHEVDDWPGLPRGVKFDPSDPEIIWHLLAKTGSLGLTPHPFIDEFIPTVDQDDGICYTHPKNLPGVKHDGTMCHFFHRAIKAYSTGTRKRRKIQDDDLGDVRWHKTGRTKTVVLDGVQRGCKKIMQPQQQGVLQKGGDKAEEEVSEDIFAAATTTPKADPVTPRLFTPEPGRQAVPLRSDSHFANDYVTAQEVSLAETSEAMYMEDEVQRNVERPSSEDEPAPETMIHDKEDENDQENKEGEENHQAEEEENLLDSGGSQFILNSQQLVEALALCDDLLQVGSQDANNGGGGGGLRNKQQPCFGDYAHLGGTDDFKRDLEDCQK…
BjuNAC100	BjuA026010	CDS	ATGGAGACTTCAAGGAGGGGTTCATGTCGGGCTGGAGACAGAGTCTTAGCTCCAGGGTTTAGGTTTCATCCAACCGACGAGGAACTGGTTGTTTACTACCTCAAGAGAAAGATCCGCCGCAAGAAACTGAGAGTCGCTGCAATTGGCGAGACTGATGTCTACAAGTTCGATCCGGAGGAGCTGCCCGAGGAACTCGAGAAGTGCGGAGATGTTAAGGATAATTATGTTCTTTACAAGATTTTTAAGAAGAGCGGGTCTGGTCCTAAGAATGGTGAGCATTATGGAGCTCCTTTTGTTGAAGAAGAGTGGGCTGAGGAGGATGACGAGGTTGATGAGGCTGATGCAGTCCATGTTCCTACAAATCAGCTCATGGTTTCAGCTTCTTTGGGAAGTAATAAC…
		Protein	METSRRGSCRAGDRVLAPGFRFHPTDEELVVYYLKRKIRRKKLRVAAIGETDVYKFDPEELPEELEKCGDVKDNYVLYKIFKKSGSGPKNGEHYGAPFVEEEWAEEDDEVDEADAVHVPTNQLMVSASLGSNNNIWADGGLNQSELNENDIQELMRQVSEETGVNSHVANNNPVNLAEDEYLEIDDLLLPGPEPSYVDKEGSAVLNDNDFFDVDSYIGDFDATNPQSVHVGIGLNNGVVQSLPVIDQANSNQFQQQTWKNQDSNWPLRNSYTRKISSESWRDELNNNEVTVCRYGEAPGTVDASELINPITSGISITKGEEATKDESSQFSSSVWSFLESIPASPAFASENPIVNLNIVRISSLGGRYRFGSKSTSSNVVIAVNDSEAKRNKSGGNNKK…
BjuNAC101	BjuA026237	CDS	ATGTCAAAAGAAGCTGAGATGTCCATCGCTGTATCGGCCTTGTTCCCTGGGTTCAGATTCTCTCCGACCGATGTGGAACTCATCTCGTATTACCTCCGTCGTAAAATCGAAGGTGACGAAAACTCTGTCGCAGTGATCGCCGAGGTCGAGATTTACAAGTTCGAGCCGTGGGACTTACCAGTGGTGTGCCGGTTAAGGAAAAATGCTGATTTTCGAGCCAGTTCGAGCCAGAGACAAATGGAGGATGGTCTAGTGCAAGACGATGACTACGTTGGTCAAACCGGTGGGTCTGAGAGGGAGAAGAAATCTTATTTGGTTGATGAACCTGAGCAGCTTCAGATATCAAATGGTGACATAGCAGAATCATCAAACGTTGTTGAGTACCAGGATGACACCAAC…
		Protein	MSKEAEMSIAVSALFPGFRFSPTDVELISYYLRRKIEGDENSVAVIAEVEIYKFEPWDLPVVCRLRKNADFRASSSQRQMEDGLVQDDDYVGQTGGSEREKKSYLVDEPEQLQISNGDIAESSNVVEYQDDTNDDCYAEILNDDIIKLDEEAVKANQAFRPNYPTQHETIFTEASSSKQMSECGTKKESKQTMNSYALFRIRNDSTASSSGWRIPNPLTHIKKDDTQRVTKNVLATTVFMTILMSVLFTVLTGRDRD
BjuNAC102	BjuA026393	CDS	ATGGATTATGATGCATCAAGAATAGTTGAAATGGTAGAAGATGAAGAACACATTGATCTACCACCTGGATTCAGATTTCACCCTACTGATGAAGAACTCATATCTCACTACCTTAAACCAAAGGTCTTCAACACTTTATTCTCTGCCACTGCCATTGGTGAAGTTGATCTCAACAAGATTGAGCCTTGGGACTTACCAAAAGGCATATCTTCATTCCAAAATCTTCCCCAAACAGCTAAGAACGAATGGGTTGTTTGTCGTGTTTTCCAGAAACGTGCTGATGGTACAAAGGTTGATATGTCCGATTTAATGTTTCTTGATTCAAATTTTAACCGAACTGAACCGACAAGAATACCTTCATTGATTGATTGTTCTCAAAGAGATTCCTTCCGTGGTTCG…
		Protein	MDYDASRIVEMVEDEEHIDLPPGFRFHPTDEELISHYLKPKVFNTLFSATAIGEVDLNKIEPWDLPKGISSFQNLPQTAKNEWVVCRVFQKRADGTKVDMSDLMFLDSNFNRTEPTRIPSLIDCSQRDSFRGSSTHVTCFSDQETEDKRLFYHESKDGSGSLFYSDPLFLQDNYSLMKTFLNDQETLFPGPDSTGLAAGTGELDCFWNP
BjuNAC103	BjuA026399	CDS	ATGGATGATGAAGAAAGCAACAACGTAGAAAGATTCGATGAAGTCGTTTTGCCAGGGTTTAGGTTTCATCCCACAGAAGAAGAACTCGTAAGTTTCTACCTGAAACGGAAGGTTCTACACAGATCTCTTCCCTTTGAACTCATCAAAAAAGTCGATATCTATAAATACGATCCGTGGGACCTCCCAAAGCTTGCAGCGATGGGGGAGAAAGAGTGGTACTTTTACTGTCCAAGAGACAGGAAATATCGAAACAGCACGAGGCCTAACCGTGTAACTGGAGGTGGATTCTGGAAAGCAACCGGAACAGACCGGCCTATATACTCATTGGACTCCACTCGATGCATTGGTTTGAAGAAGTCGCTTGTGTTCTACCGTGGTCGAGCTGCTAAAGGATCCAAA…
		Protein	MDDEESNNVERFDEVVLPGFRFHPTEEELVSFYLKRKVLHRSLPFELIKKVDIYKYDPWDLPKLAAMGEKEWYFYCPRDRKYRNSTRPNRVTGGGFWKATGTDRPIYSLDSTRCIGLKKSLVFYRGRAAKGSKTDWMMHEFRLPSLSDSHRSSSYPSYNNKKQHHNINNKEIPSSDAWAICRIFKKTNSVSSQRSVPQSWLHPAIPETSQYNSVSQTTTLFASTDVFSNIPTRQNLISSPVDEPASFTESAAAYFASQMLGVPYNIARNNGTGDAMFLRNSETENVLFPSNNEDNYFQNLAGGLTHELPNVRSMVETGFETTASEMSATYSPPNT
BjuNAC104	BjuA026579	CDS	ATGGCGGACAATAAAGATTTAGACTCAAATCCTCCCGCAGGTACGTCTGTTCAAAAGCTTCTAGTGCTGTTTCTTCAATCTAGCTCTTGTTGTAACATTATCGATAAGAATCTCCGTGGTCTTGATTCTGTTACTCCTCTGTTGAATGTAGAAGATCTAACGATATGCCCATTAAAGAAGATAGAAATAGCACACGAGTCCGAGTCTGAGCCTGAGCTCAAGAAACAGAAACTCGAGGAGCTCCAGAGAAAAGCTTATCACTCTATTCTCAGTGCTTCCAAAGCAGAAAACTCGGCGAAATCACACAAGAAGTCTCACATCATACAAAGGTTGATGAACGAGTGGAAGATCGATCAAGAAACACATGTCTCTGTTGCTAAAAAGATTGATAACTCTGAA…
		Protein	MADNKDLDSNPPAGTSVQKLLVLFLQSSSCCNIIDKNLRGLDSVTPLLNVEDLTICPLKKIEIAHESESEPELKKQKLEELQRKAYHSILSASKAENSAKSHKKSHIIQRLMNEWKIDQETHVSVAKKIDNSERNATSILNFVPESLVVKRISARLPDEECLPSNKNMKLEELHKQAYEDVLNAFNAESPTLSSSRVLIVQDLLEECNKIDHKAHISAKIYDKVETDPLLVEPFIKFFNTLKKFHPAGCRFLPSDDIMANYYLKNKVLGQPMNTCIIPGECSHIFSIPPRDLPGYPIETEWHCYCMKSNDQDPQSLWTRVSEETIVFDPQGNGVGIKRRYALTDQEKESDDIFLPGEIEPPREEWFIEEISLPPSVADTDLVFCHVILNKIEKEEKYEE…
BjuNAC105	BjuA026663	CDS	ATGGCGCCCATGAGTTTGCCTCCAGGTTTCAGGTTTCATCCAACAGACGAAGAGCTAGTGGCATACTATCTGGACAGGAAGGTCAACGGCCGAACCATTGAGCTTGAGATCATTCCCGAAGTTGATCTCTATAAATGCGAGCCATGGGATTTACCTGAGAAGTCATTTTTGCCGGGAAACGACATGGAATGGTACTTCTACAGTACAAGGGATAAGAAGTATCCAAATGGGTCCAGGACAAACCGTGCGACCCGAGCGGGTTACTGGAAAGCTACAGGGAAAGATCGTGCAGTAGAATCAAAGAAGATGAAGCTGGGGATGAAGAAGACTCTTGTTTATTATAGAGGAAGGGCTCCTCATGGCCTTCGTACTAACTGGGTGATGCATGAATATCGCCTC…
		Protein	MAPMSLPPGFRFHPTDEELVAYYLDRKVNGRTIELEIIPEVDLYKCEPWDLPEKSFLPGNDMEWYFYSTRDKKYPNGSRTNRATRAGYWKATGKDRAVESKKMKLGMKKTLVYYRGRAPHGLRTNWVMHEYRLTHLPSSSPSSSIKESYALCRVFKKHIQIPKRKDEEMMMGTSVGKEKKEEEEEENMWRKCDKVMMERESDEDESLKIASAETSSSELTQGILLDEANNSSNFPLHFSSSLLGDHDQFFANYSHLPYYPPLQLQDFPQISINEAQIMSTEYSKQQDFQCRDSMNGTLDEIFSFSSSATFPL*
BjuNAC106	BjuA026799	CDS	ATGAACATATCAGTAAATGGACAGTCACAAGTGCCTCCTGGCTTTAGGTTTCACCCGACTGAGGAGGAGCTCTTGGAGTATTACCTCCGCAAGAAAATCTCTAACATCAAGATTGATCTCGATGTTATTCGTGATGTTGATCTCAACAAGCTCGAGCCTTGGGATATTCAAGAGATGTGTAAGATAGGAACAACCCCGCAAAATGATTGGTACTTCTTTAGCCACAAGGACAAGAAGTATCCCACGGGAACAAGAACCAACCGAGCCACCACGGTGGGGTTTTGGAAAGCAACCGGACGTGACAAGATCATATATAGCAATGGGGATAGGATCGGTATGCGGAAAACGCTTGTCTTCTACAAAGGTCGAGCCCCTCATGGTCAAAAATCGGATTGGATC…
		Protein	MNISVNGQSQVPPGFRFHPTEEELLEYYLRKKISNIKIDLDVIRDVDLNKLEPWDIQEMCKIGTTPQNDWYFFSHKDKKYPTGTRTNRATTVGFWKATGRDKIIYSNGDRIGMRKTLVFYKGRAPHGQKSDWIMHEYRLDENVLASSSNHDDEVSVETCEVIGGDEGWVVCRVFMKKSLCKTVISSPPRSVKTSSFNEETIEEIFKVMGQSCKEEIIVDPFLKLPNLECLNNTVASYQRLMDDQVQLYHVPSFGTSWVTLDRLVASQPNGPNSYSIPAVDEIPQSPLHGLNRPGLYNTGLTQDYYTTEMDIWNNTDFGRTTTSSSNPWFHISNSSE
BjuNAC107	BjuA027182	CDS	ATGGAAATAAACTCCAATTCTACTACACTCCCTCCAGGATTCAGATTTCATCCTACCGATGAAGAGCTCATCGTTCACTATCTCCGAAACCAGACCATGTCTAAGCCATGCCCTGTCTCCATCATCCCAGAAGTAGATATCTACAAGTTCGACCCATGGCAGTTACCCGAGAAAACAGAGTTTGGAGAAAATGAATGGTATTTCTTCAGCCCGAGAGACCGAAAGTATCCGAATGGAGTCAGGCCAAACCGGGCTGCTGTTTCCGGTTACTGGAAAGCAACCGGTACAGACAAAGCAATTCACAGCGGTTCGAGTAACGTGGGTGTGAAGAAAGCTCTCGTTTTCTACAAAGGCCGACCTCCAAAAGGAATAAAAACCGACTGGATCATGCACGAGTAC…
		Protein	MEINSNSTTLPPGFRFHPTDEELIVHYLRNQTMSKPCPVSIIPEVDIYKFDPWQLPEKTEFGENEWYFFSPRDRKYPNGVRPNRAAVSGYWKATGTDKAIHSGSSNVGVKKALVFYKGRPPKGIKTDWIMHEYRLNDSRKASTKRNGSMRLDEWVLCRIYKKRGAGKLLDEKEGFMDESQINETLAAVTNEAERINEEEIMMMTSTKLPRMCSLAHLLEMDYMGPISHILTPFDLHHPDLNGMNESGWFGDLQVNQDEISNHHRQPSMFQF
BjuNAC108	BjuA016506	CDS	ATGGACATGAATCCCAACACTACACTTCCTCCAGGCTTCCGGTTTCATCCTACCGATGAAGAACTCATCGTTTACTACCTCAAAAACCAAACCATGTCTAGACCATGCCCTGTCTCGATCATACCAGAAGTCGATATCTACAAGTTCGACCCATGGCAGTTACCCGAGAAAACAGAGTTTGGAGAAAATGAGTGGTATTTCTTCAGCCCGAGAGACCGAAAGTATCCAAACGGAGTCCGTCCGAACCGGGCAGCTGTTTCCGGTTATTGGAAAGCGACCGGTACAGACAAAGCCATTTACAGCGGTTCAAGTAACGTAGGCGTCAAGAAAGCTCTCGTCTTCTACAAAGGCCGACCTCCCAAGGGGATCAAAACTGACTGGATCATGCACGAGTACCGT…
		Protein	MDMNPNTTLPPGFRFHPTDEELIVYYLKNQTMSRPCPVSIIPEVDIYKFDPWQLPEKTEFGENEWYFFSPRDRKYPNGVRPNRAAVSGYWKATGTDKAIYSGSSNVGVKKALVFYKGRPPKGIKTDWIMHEYRLNDSRKASTKRTGSMRLDEWVLCRIYKKRGAGKLLDEKEGYMDEVQIDETLTVVTNEAKPRNEEEITMMTSTKLPRTCSLAHLLEMDYMGPIAHILTPFDLHSPDPNIVNESGWFGDLQISQDEIMNHHRQASMFQF*
BjuNAC109	BjuA043365	CDS	ATGGATAACATAATGCATATGCCACCAGGATTCCGATTTCACCCGACAGAGGAAGAACTCGTCGGTTATTACCTAGATAGGAAGATCAATTCAATGAAAAGTGCTTTAGACGTCATTGTAGAGATTGATCTCTACAAAATGGAGCCATGGGATATTCAAGCGAGATGCACCCTAGGGTATGAAGAGCAAAATGAGTGGTACTTCTTTAGCCACAAGGACAGGAAGTACCCGACCGGGACTAGGACCAATAGAGCCACGGCCGCTGGGTTCTGGAAGGCCACCGGCAGAGACAAGGCGGTTCTTTCAAAAAACAGTGTTATAGGAATGCGGAAGACACTTGTCTACTACAAAGGTCGAGCTCCTAATGGAAGAAAATCCGACTGGATCATGCACGAATAC…
		Protein	MDNIMHMPPGFRFHPTEEELVGYYLDRKINSMKSALDVIVEIDLYKMEPWDIQARCTLGYEEQNEWYFFSHKDRKYPTGTRTNRATAAGFWKATGRDKAVLSKNSVIGMRKTLVYYKGRAPNGRKSDWIMHEYRLQNSELAPVQEEGWVVCRAFRKPIPNQRPLGYEPWQNQLYHVDSSNNYSSSATMNSSHHIGASSSSHNLNQMLMSNNHYNGNNVSSSMHQYGNIELPQLDSPSLSPSLGTNKDQNEGFEQEEEKSFNYVDWRTLDSLLETQVTHPQNPNALMSSFETQSYNPAQNFPSMHQNYSHEVETNIRDSLGCFPDS*
BjuNAC110	BjuA027895	CDS	ATGGCACCGATGAGTTTGCCTCCAGGTTTCAGGTTTCATCCAACAGACGAAGAGCTAGTGGCATACTATCTGGACAGGAAGGTCAACGGCCGAACCATTGAGCTTGAGATTATCCCCGAAGTTGATCTCTATAAATGCGAGCCATGGGATTTGCCTGAGAAGTCATTTTTGCCGGGGAACGATATGGAATGGTACTTTTACAGCACAAGGGATAAAAAGTATCCGAATGGGTCTAGGACAAACCGTGCGACCCGAGCGGGTTACTGGAAAGCCACAGGGAAAGATCGTGTAGTAGAATCAAAGAAGATGAAGATGGGGATGAAGAAGACGCTCGTTTATTACCGAGGAAGGGCTCCTCATGGCCTTCGTACTAATTGGGTGATGCATGAATATCGTCTC…
		Protein	MAPMSLPPGFRFHPTDEELVAYYLDRKVNGRTIELEIIPEVDLYKCEPWDLPEKSFLPGNDMEWYFYSTRDKKYPNGSRTNRATRAGYWKATGKDRVVESKKMKMGMKKTLVYYRGRAPHGLRTNWVMHEYRLTHPTSSSSIQLPFHSPLPLQGFPQLSMNEAEIISMDNSKQQDFHYRDSINGTLDEIFSFASSSATLPPAL
BjuNAC111	BjuA015313	CDS	ATGGCGGATTCGTGTTTAAGAGGTGGTAAATTCAGTGCACCAGGGTTTCGATTTCATCCGACGGATGAGGAGCTGGTCATGTATTATCTCAAGAGGAAGATCTGTAAGAGAAAGCTCAGAGTCAACGCCATCGGCGTCGTTGACGTTTACAAGTTGGATCCCGAAGAATTGCCTGGCCAATCGGTGTTGAAGACAAGAGATCGACAGTGGTTCTACTTCACTCCAAGGAGCAGGAAGTATCCAAACGCAGCTAGGTCCGGTAGGTGCACTGCAACTGGGTATTGGAAAGCTACTGGAAAGGATCGAGTCATATCCTACAACTCTAGATCAGTAGGACTCAAAAAGACTCTTGTTTTCTATAGAGGCCGTGCTCCTAACGGTCAGCGAACTGATTGGGTG…
		Protein	MADSCLRGGKFSAPGFRFHPTDEELVMYYLKRKICKRKLRVNAIGVVDVYKLDPEELPGQSVLKTRDRQWFYFTPRSRKYPNAARSGRCTATGYWKATGKDRVISYNSRSVGLKKTLVFYRGRAPNGQRTDWVMHEYTMDEDELGRCKHAKEYYALYKLFKKSGAGPKNGEEYGAPFQEEEWADDDDNDNGDDIDVPVVRCEDNVSLFEPVNVRLDDLEEILSGIAFAPGVPQTFTSVPQVNREEELQSTLVNNSAKEFLKPQETGDFLPNDMPSSYESIDVTSAPNNSVLVFEKEDYIEMDDFLTPEHGASSVENPAQLLNPGEYGDFNDFDQLFHDVSMSLDMEPILQGTSADPLSNFTDNTSDQEHPFPYQQFQDQTPEKKLNKIMDPSPNLNQFS…
BjuNAC112	BjuA043828	CDS	ATGAATTCGTTTTCACACGTTCCTCCGGGTTTTAGATTTCACCCAACAGACGAAGAACTTGTAGACTACTACCTGAGGAAAAAAGTTGCATCCAAGAGAATAGAAATCGATTTCATAAAGGACATTGATCTTTACAAGATTGAGCCATGGGATCTTCAAGAGTTGTGCAAAATTGGTCATGAGGAGCAAAGTGACTGGTACTTCTTTAGCCATAAAGACAAAAAGTATCCCACGGGGACTCGAACCAACAGAGCAACTAAAGCAGGGTTTTGGAAAGCCACTGGAAGAGATAAGGCTATATACTTGAGGCATAGTCTTATTGGTATGAGAAAAACACTTGTATTTTACAAAGGAAGAGCCCCAAATGGACAAAAATCTGATTGGATCATGCATGAATAC…
		Protein	MNSFSHVPPGFRFHPTDEELVDYYLRKKVASKRIEIDFIKDIDLYKIEPWDLQELCKIGHEEQSDWYFFSHKDKKYPTGTRTNRATKAGFWKATGRDKAIYLRHSLIGMRKTLVFYKGRAPNGQKSDWIMHEYRLETDENGTPHEEGWVVCRVFKKRLAAVRRMGDYDSSPSHWYDDQLSFMASELETNGPRRILSNHHHQHQHQYQQHLPYGFNASAYALNNPNLPCKQELQYNHLVQQHHFLHESPLTFLQLPQLESPKIQQDNNNCISSNHDNNTSRIANLQQSNLAHEEQLNQGNQIFSSPYMNSGNEQAMDQVTDWRVLDKFVASQLSNEEAATASASQQNNANDTSNMEYQVDEEKDQERVSDMGEEYAASTSSSCQIDLWK*
BjuNAC113	BjuA031426	CDS	ATGAAGAAGAAACCGGTGGGGTATAGATTTAGTCCTACTGGACTGGAACTGATCAACCATTACCTCAAGAACAAGATTCTTGATAAACTATGGCTCGTCAACGACGCCATTAACGAGATCAACATCTGTGCTCACGATCCAAAGTTCTTGCCTGCGTTATCGAAGCTGGACTCAAAGGATCTTGTATGGTACTTCTTCTGTCGAAGGGAGTACCACGTACCTGAGAAAAAGAAGGGAACGAAGAGGACAACACCTTCTGGGTATTGGAAAGCTACTGGTGTTGATCGGAAGATCAGGGAGAAGGGTGTTGAGATCGGGATCAAGAAGACGCTTGTCTACCATGAAGGTAAATCAACTAATGGTGTTTGGACTCCTTGGGTCATGCACGAGTATCACATC…
		Protein	MKKKPVGYRFSPTGLELINHYLKNKILDKLWLVNDAINEINICAHDPKFLPALSKLDSKDLVWYFFCRREYHVPEKKKGTKRTTPSGYWKATGVDRKIREKGVEIGIKKTLVYHEGKSTNGVWTPWVMHEYHITSLPPTQRNYVICQVMYKGADGDSLYGNNSNELSHSTMVSDLNTVREINTAPEVEQPREEDFYMSWDDLANPLNEQDDPSLFNPDTFFNDDYCPYQQQPQAPCDDDYISKLLSFNGGNHADVLGDLDITMQEHRNDHRPTKAFTGIIVDCSSDNDAKSISATTLVAWYGSDGNCLDLICSDGNGGLLRFQRLVMVKSGALTSLGSLPCLGSATKYQQEKRYSMDRRYDESGGDWFAGGSCGDDWRRTQRLV
BjuNAC114	BjuA031425	CDS	ATGGAGAGGAATCTCGTGGGATATAGGTTTAGTCCTACGGGAGAGGAAGTGATCAACTATTACCTCAAGAACAAGATTCTTGATAAACCATGGCTCGTCAACGAAGCCATTAACGAGATCAACATCTGTGCTCACGATCCAAAGTTCTTGCCTGCGTTATCGAAGCTGGAATCGAAGGATCTTGTATGGTACTTCTTCACTCCCAGGGAGTACCACGCATCTGAGAAGAAGAAGGGAACGAAGAGGACAACACCTTCTGGGTTCTGGAAAGCTACCGGCAAGGATCGGATAATCAGGGACAAGAGAGGACACGGTGTTGAGATCGGAATCAAGAAGACGCTTGTGTACCATCATGGTAAAGCTGCTAATGGAGTTGGGACTCCTTGGGTCATGCACGAG…
		Protein	MERNLVGYRFSPTGEEVINYYLKNKILDKPWLVNEAINEINICAHDPKFLPALSKLESKDLVWYFFTPREYHASEKKKGTKRTTPSGFWKATGKDRIIRDKRGHGVEIGIKKTLVYHHGKAANGVGTPWVMHEYHTTSLPLNQRNYVICQVMYKGADGDSLYGNNSNALSHSMVSDLNTVREINTAPQVEQPRQDLYLSVDDLANPLNEQDDPSLFNPDTLFNDSYWEDEYINDLLGFNGGNYDDVLRAPDITMQEDRNDHRPKKALTGIIVDCSSDSDAESISATSYQETSSPDSFHSLSAQFHTSGDEIPSLRKDSCTDINPHAETSINRKTRKAHLTRRTVPSKQEVNEGKSKAVNASVDKKKSSSSMVKTEKKGWFITEEAMDRRNRKKPRYIYL…
BjuNAC115	BjuA031422	CDS	ATGGAGACAAGTAACGTGGGGTTTAGGTTTTGTCCAACGGACGAGGAGCTGATAAACTATTTTCTCAAGAACAAGATTCTAGGTAAACCATGGTTAGTCGACGATAAGATTAGAGAGGTTAGCATATGTAGTTACGAACCAGCGTCTTTGCCTGCTTTATCAATGATCAAATCGAAGGATCTTGTATGGTACTTCTTATCTCCAAAGGAGTACAAGTCTCCAAAGAAGAGCCTAACGAAGAGGACTACACCTTCTGGGTTTTGGAAATCTACCGGTAAGGATCGAAAAATCAAGGAGGACAAAAGAAGAGACGGTGTTGTGATCGGTATTAAAAAGACCCTTGTGTACCATGAAGGTAAATCTTCTAATGCAGTTCCAACTCCTTGGATTATGCACGAG…
		Protein	METSNVGFRFCPTDEELINYFLKNKILGKPWLVDDKIREVSICSYEPASLPALSMIKSKDLVWYFLSPKEYKSPKKSLTKRTTPSGFWKSTGKDRKIKEDKRRDGVVIGIKKTLVYHEGKSSNAVPTPWIMHEYHITCLPLADQSTYVICKLFYKGNVGDIPSGSNSTKPSHYLVISDSNTVEATNTPPQVEQAGQESLSGFSVNDVTMLMNEQEDLSPWDTLCPIPNTLFIDNNDNTKVQLQTTLLSTKR
BjuNAC116	BjuA031755	CDS	ATGGATGGCGAGGTATCAAGAACCTGGGAGATAACAGAAGATTCGGAGCAGATTGATTTGCCACCTGGCTTTAGATTTCACCCAACAGATGAAGAACTCATAAGTTACTATCTGAGACCAAAGGTTCTAAACACCTTCTTCTCCGCTATAGCCATTGGTGAAGTTGATCTCAATAAGGTTGAACCATGGGACTTACCATGGAAGGCTAAGATTGGGGAAAAAGAGTGGTACTTCTTCTGCGTAAGAGATCGGAAATACCCGACTGGTTTAAGGACGAACCGGGCTACTAAGGCCGGTTATTGGAAAGCTACAGGCAAAGACAAAGAGATCTTCAAAGAAAAATGTATTGTTGGTATGAAGAAAACTTTGGTTTTCTACAAAGGAAGAGCTCCTAAAGGA…
		Protein	MDGEVSRTWEITEDSEQIDLPPGFRFHPTDEELISYYLRPKVLNTFFSAIAIGEVDLNKVEPWDLPWKAKIGEKEWYFFCVRDRKYPTGLRTNRATKAGYWKATGKDKEIFKEKCIVGMKKTLVFYKGRAPKGVKTNWVMHEYRLEGKYAIDNNPKTAKNEWVISRIFQKHADGKKMHISSLMKLGSGINHIEPVGLPPLMDSSPYLKSGGGDTFAGSLSHVTCFSDQTTEDKSHLSESRDECNFTMFGSSSTHLMIPNIGSILHSDPMIMQDNSPILKIMLDSEETQFKKDLQDFSTSENELTASSWHGHDISGSAAPVEMDCFWNF
BjuNAC117	BjuA046727	CDS	ATGGAAGTCTTATCGCTGGACGCACAACCGGTGGGATTCAGATTCAGTCCCACGGACGAGGAGCTAGTCCGTTACTATCTCCGTCAAAAGATCAACGGCCGCGACGACGACGTCAGAGTCATCCGTGCTGTCGATATCTGCAAGTATGAGCCCTGGGATCTACCTGTTTCTGATTGTTGTGTGGATATTGGATTGCAGAACCCGTTTGTCATATGCAAGTTGTTTAAGAAGCAAGATGTTGTGAGTGAAGCATCACCAGAATGTGGAGTTGAACCAGCTGTCTCGTCTCCAACTGTTGTGGACGAGATGAGGTCTGAGGTTGAATTGTCTGAAGTGTCTCTGGCTTTCCCTACAAAAGAAGAACCAAAGCATTCTACGGATGTCTCCGGCGAGTGTCAG…
		Protein	MEVLSLDAQPVGFRFSPTDEELVRYYLRQKINGRDDDVRVIRAVDICKYEPWDLPVSDCCVDIGLQNPFVICKLFKKQDVVSEASPECGVEPAVSSPTVVDEMRSEVELSEVSLAFPTKEEPKHSTDVSGECQSDISAPEVTTNEQLDHIDWSSYLEFESLDHTMFSPLHSQVQSELGSAFNGFQYGSTEPFRNQNDPHIQTQYGSNDPDQYMFDLLDSTFQIPYELPEMKHLAQPTQEQILYEPQSLVNKINNDVSETGIKIRTRRAQAQGCAEQFVMQGNASRRLRLQVNHNSPKPETDSIKKEVKETTKGCGSFMRSKSSSEFILKKVAAMGCSYRGILKAGVVAVVFAMSVCSLTGQFR
BjuNAC118	BjuA032555	CDS	ATGGCTGAATCTTTTAGAGCTACTCATCACTTCCTAACATCTCTCCTCATAACCGTAGCCATAACCATAACCACACTCAAGTCGGTCCATACAACAGCAACAAACACAGAGTTCGTAAAATCATCATGCACAGTCACAACATACCCAAGACTCTGTGTCGCTTCACTCTCAACTCATGCCAGTCTCATCCAAACCAGCCCCAAGCTCATGGCTCACGCTGCTCTCAACATCACATTAGCGTCAGCTAAAGCCACATCAGTAATGATGGTGCGTCTCTCAAGTAGTAGCCAGCTCAAGCCGAGAGAAGTCTCGGCCATGAGAGACTGCGTGGAGGAGTTAGGTGACACGTTGGATGAGCTTCGAAAATCGATTGGTGAGATGGGTCAGCTAAGTGGCTCG…
		Protein	MAESFRATHHFLTSLLITVAITITTLKSVHTTATNTEFVKSSCTVTTYPRLCVASLSTHASLIQTSPKLMAHAALNITLASAKATSVMMVRLSSSSQLKPREVSAMRDCVEELGDTLDELRKSIGEMGQLSGSSYEVYMSDIQTWKEKDQMESLSHIPSCYRFHPTDEELVDYYLKNKVAFPGMQVDVIKDVDLYKIEPWDIQELCGRGAGEEREWYFFSYKDKKYPTGTRTNRATGSGFWKATGRDKAIYSKQELVGMRKTLVFYKGRAPNGQKSDWIMHEYRLETDENGPLHEEGWVVCRAFKKKLTTINNNNPRTMMGSSSGQDSNWFRQQMDVANGNYYHFPDLESPIMFQGSSSLHDNDNNHYGVVLSNNHEAPSALMQRDDEGDHGHIITNDD…
BjuNAC119	BjuA032654	CDS	ATGAATTTACCACCGGGATTCAGATTCTTTCCCACGGACGAAGAGCTCGTCGTCCACTTCCTCCACCGTAGAGCTTCACTCTTGCCTTGTCATCCTGACGTCATCCCTGACCTCGATCTTTACCCTTACGATCCTTGGGACCTTCCCGGGAAAGCTTTGGGGGAAGGGAGGCAATGGTACTTCTACAGTAGAAAGACGCAAGAAAGAGTGACAAGCAATGGGTATTGGGAATCAATGGGAATAGACGAGCCAGTTTTCACAAGCTCCACACACAAGAGAGTGGGTATAAAAAAGTATCTGACTTTCTATCTCGGGGATTCTCAGACTAACTGGGTCATGCAAGAATATTCTCTCCCAGATTCCTCTTCTTCATCTGGTCGATCTTCTAAGAGATCAAGC…
		Protein	MNLPPGFRFFPTDEELVVHFLHRRASLLPCHPDVIPDLDLYPYDPWDLPGKALGEGRQWYFYSRKTQERVTSNGYWESMGIDEPVFTSSTHKRVGIKKYLTFYLGDSQTNWVMQEYSLPDSSSSSGRSSKRSSRGSTSSSHKPDYSKWVICRVYEQNSSEEEDDDGAELSCLDEVFLSLDDLDEVSLP*
BjuNAC120	BjuA033362	CDS	ATGAATTCCTTTTCACATGTACCTCCTGGATTCAGATTTCATCCAACCGATGAAGAACTTGTAGACTACTACCTAAGGAAAAAGGTTGCATCAAAGAGAATAGAAATCGATTTCATCAAAGACGTTGATCTCTACAAGATTGAGCCATGGGATCTTCAAGAGTTATGCAAAATAGGAAACGAAGAGCAAAGTGAATGGTACTTCTTTAGCCATAAAGACAAGAAGTATCCCACGGGAACTCGAACCAATAGAGCGACAAAAGCAGGATTCTGGAAAGCCACTGGAAGAGACAAGTCTATATATTTAAGACATGGTCTTATCGGTATGAGGAAGACACTCGTGTTTTACAAAGGAAGAGCCCCAAATGGACAGAAATCGGATTGGATCATGCACGAGTAT…
		Protein	MNSFSHVPPGFRFHPTDEELVDYYLRKKVASKRIEIDFIKDVDLYKIEPWDLQELCKIGNEEQSEWYFFSHKDKKYPTGTRTNRATKAGFWKATGRDKSIYLRHGLIGMRKTLVFYKGRAPNGQKSDWIMHEYRLETNENGTPQEEGWAVCRVFKKRLAATTRKMGDYDSSPSHWFDDQLSFMASELDSNPPSRTLHNHHHYNHHNHQQTLPYGLDASSAYTLNKNPNLQCKQELELHYNHMVQHEQQNHHLHESIFLQLPQLESPNSNCNSLPYGSSNNGNNTRNIGDLQQSSNLTHEEHLQQGSQSFRSVCYDQGDQVSTDWRVLDKFVASQLSEEVAAAASASAHQNNNKMDARKTDYQVHQGMNLLENDSERVVDMGEEHANAHAGFDSSSCQID…
BjuNAC121	BjuA033428	CDS	ATGGGGGATTCGACCATAGGGCCGGGTCATCCGCATCTTCCTCCCGGGTTTCGGTTTCACCCGACCGACGAAGAACTTGTAGTTCATTACCTCAAGAAGAAAGCTGCTTCTATTCCACTACCGGTCTCAATCATCGCCGAGATTGATCTTTACAAGTTTGATCCTTGGGAGCTTCCAAACGATTGGGTTCTATGTAGGATCTATAAGAAGAATAGTTCACAAAGACCAACAATGGAGAGAGTATTACTAAGAGAAGATCTCATGGAAGGAATGCTCTCAAAATCATCTGCTAATTCATCTTCCACATCGGTCTTAGACAACAACAACAACAATAATAATAACGAAGAACACTTTTTCGATGGTATGGCCGTTTCTTCAGACAAACGTTCCTTGTGTGGT…
		Protein	MGDSTIGPGHPHLPPGFRFHPTDEELVVHYLKKKAASIPLPVSIIAEIDLYKFDPWELPNDWVLCRIYKKNSSQRPTMERVLLREDLMEGMLSKSSANSSSTSVLDNNNNNNNNEEHFFDGMAVSSDKRSLCGQYRIGHEASGSSSFGSFLSSKRFHHTSDINNDNYNVSFVSMLSEIPQSSGFHGNGVIDTMSTLADHGVLRQAFQLPNMNWHP
BjuNAC122	BjuA013110	CDS	ATGACCATGAGTAACCAAGTCAACAACAACAGTGATAAAGGAATAGAAGAAGATGCTCATAGACACGAGAATCATGCCCAAAATGATGATGAAGCTGATGATCATGATCATGACATGGTCATGCCTGGATTCCGATTCCATCCCACAGAAGAAGAACTCATAGAATTTTATCTTCGCCGTAAAGTCGAAGGCAAACGCTTCAATGTAGAACTCATCACATTCCTCGATCTTTATCGCTATGATCCTTGGGAACTTCCGGCGATGGCGGCTATAGGAGAGAAAGAGTGGTACTTCTATGTGCCAAGAGATCGAAAGTATAGAAATGGAGATAGACCAAACCGAGTAACGACTTCTGGGTATTGGAAAGCTACTGGAGCTGATCGGATGATCAGATCAGAG…
		Protein	MTMSNQVNNNSDKGIEEDAHRHENHAQNDDEADDHDHDMVMPGFRFHPTEEELIEFYLRRKVEGKRFNVELITFLDLYRYDPWELPAMAAIGEKEWYFYVPRDRKYRNGDRPNRVTTSGYWKATGADRMIRSESARSIGLKKTLVFYSGKAPKGTRTSWIMNEYRLPHHETEKYQKAEISLCRVYKRPGVEDHLSLPRSLSTRHHNHTSSSSRLALRQQQQHHSSSSNHSDNNLNNNNNPEKLSTEYSGDGSTITTTNSNSDVTIALANQNTYRPMPYGVSNTPMISTSNKEDDENAIVDDLQRLVNYQISDGGSNINHQYYQIAQQFHNQQELNANALQLVAGATTVALTPQTQAALAMNMITAGTIPNSALWDLWNPLVPDGNRDHYTDTLFKEFN*
BjuNAC123	BjuA034180	CDS	ATGGGTTCTTCGTCCAACGGAGGCGTGCCACCTGGGTTTCGGTTTCATCCGACAGACGAAGAGCTTCTACATTACTACCTAAAGAAGAAAATCTCTTACCAGAAGTTTGAGATGGAAGTTATCAGAGAGGTTGACTTAAACAAGCTTGAGCCTTGGGATTTACAAGAGAGATGCAAGATAGGCTCAACGCCGCAGAACGAATGGTATTTCTTTAGCCACAAGGATAGGAAATATCCGACGGGATCAAGGACAAACCGTGCTACTCACGCAGGGTTCTGGAAAGCGACAGGACGTGACAAGTGCATAAGGAACTCTTACAAGAAGATAGGAATGAGGAAGACTCTCGTGTTCTACAAAGGAAGAGCTCCTCATGGCCAAAAGACTGATTGGATCATGCAT…
		Protein	MGSSSNGGVPPGFRFHPTDEELLHYYLKKKISYQKFEMEVIREVDLNKLEPWDLQERCKIGSTPQNEWYFFSHKDRKYPTGSRTNRATHAGFWKATGRDKCIRNSYKKIGMRKTLVFYKGRAPHGQKTDWIMHEYRLEDADDPQGNLSEDGWVVCRVFMKKNLFKVVNDGGSSINSADQYNNDASNNNNNNTLQARSFMHGDSPYQLVRNHGATTFELNKPDLSLHQYPPIFHKPPSLGVDYSSGFPRDCESAASEGLQYQQACEPGLEVGTSETVANHNHQQGLGEWSMMDRLVTCHLGNEDSSRGIRFEDGNNNSSAVVQPVPTSNQLSLRSEMDFWGYSK
BjuNAC124	BjuA034878	CDS	CTTGTCCAAGTAGGAGTAAGCAAAGACGGGCAAGTACGACACTTCTTCCACCGGCCGTCAAAGGCTTACACGACGGGAACACGAAAACGTAGAAAAGTGAGCACAGACGAGGAAGGGCACGAGACACGGTGGCACAAAACGGGAAAGACCCGACCAGTTTTGTCTCAGTCAGGAGAAGCTGGTTTCAAGAAGATCCTAGTGCTCTACACGAACTACGGTCGCCAGAAGAAGCCCGAGAAGACGAACTGGGTGATGCATCAGTATCACTTAGGCCACAGTGAGGACGAGAAAGACGGCGAACCAGTTCTCTCTAAAGTCTTCTACCAAACACAGCCTAGGCAATGTGGAGGATCGACCGAAACTAAACCTAAGAATCTCGTAAACCTAAACCGGTTCAGT…
		Protein	LVQVGVSKDGQVRHFFHRPSKAYTTGTRKRRKVSTDEEGHETRWHKTGKTRPVLSQSGEAGFKKILVLYTNYGRQKKPEKTNWVMHQYHLGHSEDEKDGEPVLSKVFYQTQPRQCGGSTETKPKNLVNLNRFSYENLQGGFSYEHGGKSEDTTQVIRELVVRDGDGSCSFLSFTCDASKGKDSFMKNQ
BjuNAC125	BjuA007852	CDS	ATGGCGGAGAATAAGGTAAACCTGTCGATCAATGGACAATCAAAAGTGCCACCAGGTTTCAGATTCCATCCAACAGAAGAAGAGCTTCTCCATTACTATCTTCGCAAGAAAGTTCACTCTCAAAAGATAGATCTTGATGTCATTCGTGAAGTTGATCTCAACAAGCTTGAGCCTTGGGATATTCAAGAAGAATGTAGAATCGGTTCAGCGCCGCAGACCGACTGGTACTTCTTCAGTCACAAGGACAAAAAATATCCAACGGGGACCAGGACAAACCGGGCAACAGTTTCCGGATTCTGGAAGGCGACTGGACGTGACAAGATCATCTACAGTTGTGTCAGGAGGATTGGATTGAGAAAGACGCTCGTGTTCTACAAAGGAAGAGCTCCCCATGGTCAG…
		Protein	MAENKVNLSINGQSKVPPGFRFHPTEEELLHYYLRKKVHSQKIDLDVIREVDLNKLEPWDIQEECRIGSAPQTDWYFFSHKDKKYPTGTRTNRATVSGFWKATGRDKIIYSCVRRIGLRKTLVFYKGRAPHGQKSDWIMHEYRLDETPTTNEYSDVVSEDPMSYNEEGWVVCRVFRKKNYQKIDDSPKITLSSSHGDTEEKRKSTTSHNTQNGNVLDHVLLYMDRSCPNICMPELQTTIQRQHNQDDILFMQLPSLETPKSEDLVYQSLKIPNQLDSSLVQEKKNGRPVCSNWASLDRLVAWQLNNGHHKCDRASFDEEEEDGDTMMQRWDLHWSNDDHVDLWSSFTESSSSPSSLDPLLHLSV
BjuNAC126	BjuA036289	CDS	ATGAACATATCAGTAAACGGACAGTCACAAGTGCCTCCTGGCTTTAGGTTTCACCCGACTGAGGAAGAGCTCTTGCAGTATTACCTCCGCAAAAAAATATCTAACATCAAGATTGATCTCGATGTTATTCGTGATGTTGATCTCAACAAGCTCGAGCCTTGGGATATTCAAGAGATGTGCAAGATTGGAACAACGCCGCAAAACGATTGGTACTTCTTTAGCCACAAGGACAAGAAGTATCCCACGGGAACAAGAACCAACCGAGCGACCACGGTCGGATTTTGGAAAGCAACCGGACGTGACAAGATCATATACAGCAATGGCGATAGAATCGGTATGCGGAAAACGCTTGTCTTCTATAAAGGTCGAGCCCCTCATGGTCAAAAATCCGACTGGATC…
		Protein	MNISVNGQSQVPPGFRFHPTEEELLQYYLRKKISNIKIDLDVIRDVDLNKLEPWDIQEMCKIGTTPQNDWYFFSHKDKKYPTGTRTNRATTVGFWKATGRDKIIYSNGDRIGMRKTLVFYKGRAPHGQKSDWIMHEYRLDDNLLVSSSNLDDDVTLETCEVIGGDEGWVVCRVFMKKSLCKTVNSSPPRSIKTPSFNEETIGQFLEVMEQSCKEETILDPFLKLPNLECPNTVASYQRLMDDQVSNCHVSKLVDPITSWASLDRLVASQLNGPNSYYEIPQSPFHGLNRPGYFNTGLTPDYYIPEMDVWNDTDFGRTTPSSN*
BjuNAC127	BjuA037012	CDS	ATGAATTCGTTTTCCCACGTCCCTCCGGGTTTTAGATTTCACCCAACGGACGAAGAACTTGTAGACTACTACCTGAGAAAAAAAGTTGCATCGAAGAGAATAGAAATTGATTTCATAAAAGACATTGATCTTTACAAGATTGAACCGTGGGATCTTCTAGGTTTGCCAAATCACATTATCTTTTGTAATTTCCTAGAAGAAGGATGGGTTGTGTGTAGGGTTTTCAAGAAGAGGTTGCCCGCAGTTATTAGACGAATGGGAGATTATGACTCATCGCCTTCACGTTGGTATGACGAGCAGCTCTCTTTTATGGCCTCTGAGCTCGAGACAAACGGTCCAAGACGGATTGTCCCCAATCATCATCAGCAGCAGCACCACCAGCCTTTTTCATATGGGATC…
		Protein	MNSFSHVPPGFRFHPTDEELVDYYLRKKVASKRIEIDFIKDIDLYKIEPWDLLGLPNHIIFCNFLEEGWVVCRVFKKRLPAVIRRMGDYDSSPSRWYDEQLSFMASELETNGPRRIVPNHHQQQHHQPFSYGINASAYALNNPNLQCKQELELQYSHLQSNQVHEEQMNQGNQSFSSLYMNSGNGQTMDQVTDWRSLDKFVASQLSNEEAATASASLQNNGKDTSNVEYQIDEEKDQKRVSDMGEEYVASTSSSCQIDLWK
BjuNAC128	BjuA045012	CDS	ATGGGAGAGAGAAATGATGATGGTGATCAGAAAATGGAGGAAGTATTGTTGCCCGGATTTAGGTTTCATCCAACGGACGAAGAGCTTGTAAGCTTCTACCTGAAGCGGAAAGTTCAACACCATCCTCTCTCCATTGAGATCATAAGACAACTCGATATCTACAAATACGACCCCTGGGATCTTCCAAGGTTTGCAATGACGGGTGAAAAGGAATGGTACTTTTATTGTCCGAGGGACAGGAAGTACAGGAATAGCTCGAGGCCGAACCGAGTGACTGGAGCCGGTTTCTGGAAAGCCACGGGAACGGATAGGCCGATATACTCGTCGGAAGGAAACAAATGCATAGGTCTAAAGAAGTCATTGGTGTTCTACCAAGGAAGAGCTGCGAAAGGAGTTAAG…
		Protein	MGERNDDGDQKMEEVLLPGFRFHPTDEELVSFYLKRKVQHHPLSIEIIRQLDIYKYDPWDLPRFAMTGEKEWYFYCPRDRKYRNSSRPNRVTGAGFWKATGTDRPIYSSEGNKCIGLKKSLVFYQGRAAKGVKTDWMMHEFRLPSLSEPSPCKRFFDSPVSPNDSWAICRIFKKSNTTTLRALSHFVSSLPSDTSVDTMSNQKPSNISHFSSDLKTSSHFQFHHENTNNIPKTSSSTTPLAASISPFSYLDFTSYEKPTNVFNPVSSLDRQYLTNLFLAPQEIQTQFPRLASSNEFPSFLLNMPSSDSSFLGECTGEIDLSAVLAQEQCPALVSLPQEYQEKGHERTGELKNMNEDHHSHCATLRFDDIASAVEEKHPHHYQEVKHNMTLLESYYSSFS…
BjuNAC129	BjuA037718	CDS	ATGGTGGATCCACCAGTGGGTTACAGATTCCATCCGACGGACGAGGAGATAGTGGGAGATTACGTGAGGCCGAAGAACATCGAGAGTAACACGAGCCGTGTAGATGAAGTCATGAACACAGTCGATATATATGAATTCGACCCATGGGAGTTACCTTACAAGTCGAGGATCAACTCGACAGATGAGGTTTGGTACTTCTTCGGTTGTAAGAAGGACCAACAGAACAGAGGAGAGAGACAGAGCAGGAGAACCAAGTCTGGTTTCTGGAAGAAAACCGGAGTTACAATGGATATCATGCGAAAGAGAGGTAATCGCGAGAAGATTGGTGAGAAAAGGGTTTTCGTGTTTCAGTACAGTAATATTCTTGGTGGGCCGTCGAAACCCAAATCCGATTTGGTT…
		Protein	MVDPPVGYRFHPTDEEIVGDYVRPKNIESNTSRVDEVMNTVDIYEFDPWELPYKSRINSTDEVWYFFGCKKDQQNRGERQSRRTKSGFWKKTGVTMDIMRKRGNREKIGEKRVFVFQYSNILGGPSKPKSDLVMHEHVATFLSPDSPNQTMMMMKYTVCKVMFKGDERVLSSSSSSSSSSSAGQIQHHHLSLIPHVNSNNSGGLSTETEVEPRQFTGFPHLEEETLFVDEILRGFNNPPTDDWNSLFSNDEEQGNTMFMQEDRNDYRPKMSLTGVFIGHSDDDSDSDSISSRTTTGSIKTSSTCVTFGCSNHPTDLSESPSSSTIESGSVTQEVSEALGTNTVTSERKMNPCDDDAQLSEIGGDKIDQEMVIKNKRAGYIYRMMQKITKKIKLRSCISG…
BjuNAC130	BjuA037719	CDS	ATGGTGGATCCGCATCCCGTGGGTTTCAGATTCCGTCCGACCGACGAGGAGATCTTCAACCCTTACCTCAAGTCGAAGAATATGGATGGTAACACTAGTCATGTAGATGAAGTCATTAGCACAGTCGACATCTATAGCTTCGATCCCTTGGAGTTAGCTTCCCAGTCGACTTCGACAAGGAAGGAGACGGACAATGTTTTGTATTTCTTCTGTCCGAAGGATAACAGATATAACAGAGGAGAGAGACAGAGCAGGAAAACCAAGTCTGGTTCTTGGAAGAAAACCGGAGTTACAACGAACATCATGCGAAAGAGAGGAGATTGCGAGAAGATTGGTGAGAAAAGGGTCTTTGTGTTTCAGTACAGTAAGATTCTTGGTGGATCGAAACCTAAGTCCGAT…
		Protein	MVDPHPVGFRFRPTDEEIFNPYLKSKNMDGNTSHVDEVISTVDIYSFDPLELASQSTSTRKETDNVLYFFCPKDNRYNRGERQSRKTKSGSWKKTGVTTNIMRKRGDCEKIGEKRVFVFQYSKILGGSKPKSDWVMHEYVATFVFPAQTPMVTYALCKVMFKGDASDLPSSSAAAPAGGGGSGGSGGGGCKGGGGSGGGGGGCDGSSGSGGGGCDVRGGDGDGGGDRGGGGCDGGGGSGGGCDGGGDGDGGYDGGGGGGDGGCDGGGGSGGGDGGYDGGGGGGDGGCDGGGGSGVGGGEVEHTHSLITPTNNRGGGMSAEAETERSSSELHNLRQFSGFLHLEEETQMEDAIRRAINNLSPHDLNCLLNNDYDDEEQGNTQEE*
BjuNAC131	BjuA037720	CDS	ATGGAAAATCGAGTGGGTTTCAGATTCATTCCTACGGACCAGGAGATCGTGGACTATTACATCAGGCTCAAAAATCGCGGTGGTTCCGACACTAACCATGTCGATAAAGCCATTAGAGCAGTCGACATCTGTAGCTTCGATCCTTGGGAGTTACCTTCCAAGTCACGGAGGGAATCGAGAGATCAGGTTTGGTATTTCTTTTGTCGGAAGGACAACAGAGGAGAGAGACAGAGCAGAAAAACCAAGTCTGGTTTCTGGAAGAAAACGGGACCTACAATGGATATCTTCCAAAAGAGAGGAGATCGCGAGAAGATTGGTGAGAAAAGGGTTTTGGTGTTTCACTTGAGCGGTTCCAAATCGAAATCAGATTGGGTTATGCACGAATACGTGGCTACCTTC…
		Protein	MENRVGFRFIPTDQEIVDYYIRLKNRGGSDTNHVDKAIRAVDICSFDPWELPSKSRRESRDQVWYFFCRKDNRGERQSRKTKSGFWKKTGPTMDIFQKRGDREKIGEKRVLVFHLSGSKSKSDWVMHEYVATFLPPTDQMTYTLCKLKFKGDASDLPSSSSGGDGGGGDGGCGDDGGGGCDGDGGGGDRCDGGDGCGGGDGDGGGGGGVDEHNQYLITHMNNSGGYEGLQDPSQFNVSTDDFNCFLNYNDDEEEQGNTMFMQYDRNTYRPNCP*
BjuNAC132	BjuA037721	CDS	ACGGACGAGGAGATAGTGGGAGATTACGTGAGGCCGAAGAACATCGAGAGCAACACGAGTCATGTAGATGAAGTCATGAACACAGTCGATATATATGAATTCGACCCTTGGGAGTTACTTTGCAAGTCGAGGATCAACTCGACAGATGAGGTTTGGTACTTCTTCGGTTGTAAGAAGGACCAACAGAACAGAGGAGAGAGACAGAGCAGGAGAACCAAGTCTGGTTTTTGGAAGAAAACCGGAGTTACAATGGATATCATGCGAAAGAGAGGTAATCGCGAGAAGATTGGTGAGAAAAGGGTTTTCGTGTTTCAGTACAGTAAGATTCTTGGTGGGCCGTCGAAACCCAAATCCGATTGGGTCATGCATGAATATGTCGCTACGTTCTTGTCTCCTAAC…
		Protein	TDEEIVGDYVRPKNIESNTSHVDEVMNTVDIYEFDPWELLCKSRINSTDEVWYFFGCKKDQQNRGERQSRRTKSGFWKKTGVTMDIMRKRGNREKIGEKRVFVFQYSKILGGPSKPKSDWVMHEYVATFLSPNFPNQTMTYTVCKVMFKGDERVLSSSSSAVAGEIEHDLSLIPLVDTYSAGLSIETEDPRQFTGFLHLEEETQFEDEMFRVFNNLPTDDWNSLFNNDEEQGNTMFMQEDRNDYRPKKSLTGVFVSDDDSDSDSITTTVRNHFYFRALCVTFGSSNPPIYLPDSPCLTIESVSLTQEVSKSSLDASKEKYDDVQGTEMGEYYKMDQEVINSKIGSFF
BjuNAC133	BjuA037722	CDS	ATGGTGGATCCGGTGGGTTACAGATTCCGTCCGACGGACGAGGAGATCGTCGGACACTACGTGAGGCCAAAGAACCTCGAGAGTAACACGAGTCATGTAGACGAAGTCATGAACACAGTCGATATATATAGCTTCGACCCATGGGAGCTACCTTGCAAGTCGAGGATAAAATCGAGAGATGAGGTTGTTTGGTACTTCTTCGGTTGTAAGAAACAAATGCATAACAACAAACAGAGGAGGAGCACCGCGTCTGGTTTTTGGAGTAAAACCGGCGATACAACGCCAATAATCCGAAAGAAAGGAGATCACGAGAAGATTGGTGAGAAAAGGGTTTTTGTGTTTAAGTACAGTAGTAAGATTCCCGGTGGGTCGAAATCGAAATCGAAATCGAAATCGGAT…
		Protein	MVDPVGYRFRPTDEEIVGHYVRPKNLESNTSHVDEVMNTVDIYSFDPWELPCKSRIKSRDEVVWYFFGCKKQMHNNKQRRSTASGFWSKTGDTTPIIRKKGDHEKIGEKRVFVFKYSSKIPGGSKSKSKSKSDWVMHEYVATFSSPDSQTMMMTYTVCKVMFKGDPTDLPSSSAAASVGSGEIEQNHSPITHMNSNSSGGLSTETEVQNPNQTTTVSLIPVNNSSEGLSTEAEVEYRDRGGRSHQITSSISLVPHVNNNNSGGLSTETEVDPRLFSGFLYLEEDARIEDATLRAFNSLPNNDDAEEQEELVNLWSMQEDRNDHRPKMPLTGFISDDDDSDSESLYATTTCSIKSSTTCVSFASSNPPIDQIIYLPESPRSTIESVSLTQEVSEALGANS…
BjuNAC134	BjuA037723	CDS	ATGAATAGGTACACATTTAACCCACCTGAGGATGAGCTCATTAACTACTACTTGAATAACAAGATCACAGAAAATGATGATCCTGAGGAGAAACAAATAAACGAGGTCAACATATGTCACCATGAACCAGCAGATTTACCAGGGCTGGCGAAGATAGAATCGGGTCACACTTGGTACTTCATATCGCCGGTAGAGAAGTTCGGGAAACTCAACCGAAGGAAGAGGGCATCAAAGACAGGACACTGGAAGATAACGGGGAATAGCTGTACGATTAAGGACACTGATGGTAACCCTATCGGTTTAAAGAAGTTTCTTGTGTTCCAAGAAAACAAAAACAGAAGATCATCTACTTTACTACCCACCACAGCCCAACAACACAAGTTCACTTGGATCATCCAT…
		Protein	MNRYTFNPPEDELINYYLNNKITENDDPEEKQINEVNICHHEPADLPGLAKIESGHTWYFISPVEKFGKLNRRKRASKTGHWKITGNSCTIKDTDGNPIGLKKFLVFQENKNRRSSTLLPTTAQQHKFTWIIHEFHSFLHHPNKDTFVLCKLKKKTRSRSGVAVDASPAVTDLSLTIISDPILNDSLMLTHHKDPVEDYGGDYWNDLEELTPELDSSRCLDHSYQFDSNHWGSFAQTTHSWEQGESSGLLRGENGHVYGQNTVENSNHLEISEAVMGPETFPTPNTDQI
BjuNAC135	BjuA037724	CDS	ATGGTGGAAAAGCCAGGGTTTGAGTTCCGTCCGTACGACGAGGAGCTCGTGGGTTTCTATCTCCGTCAGAAACTTCTCGGAAACCATAGTCTCGTCGACGGAGTCATCAGAGAGATCAAAATCTGCAGCTTAGATCCTTGGGACTTGCGCTTTCAATCGAAGATCAAATCGAGAGATCCTGTTTGGTACTTCTTGTCCCTTATAGAAAACAACAGGGGTCGACAGAGCAGGACGACGCCTTCTGGGTCGTGGAAACTCACCGGAGACCCTGTGAATGTCAATGATCGGTGGGGTAACTTGACTGGTTTTCGAGGTAAGATTGGTTATAAGAGGGTTTTAACGTTCAGCAAGGCGAAAAGCAGCAGCAGCTCCGTATCCGAGTGGGTGATGCACGAGCTT…
		Protein	MVEKPGFEFRPYDEELVGFYLRQKLLGNHSLVDGVIREIKICSLDPWDLRFQSKIKSRDPVWYFLSLIENNRGRQSRTTPSGSWKLTGDPVNVNDRWGNLTGFRGKIGYKRVLTFSKAKSSSSSVSEWVMHELHYTHTDLPEHKRTTYVICRLEYKGDDVNILSTPTFAPTMANSASSVVDQSLQGNSGHYNTLSEYDSGYQFNGNSDMQQSFQGYSEYFNPTSEYGLANQSNNWFSNLQQQQVPYSAPYQDDSDVWRQVVEEDWPSLIDERTCMRVDLIHHRPKKPVTGIFVGDSSDDDTDSTIGKGTWSSTDSVGSKDVPYHAPKDATPSLSTVEPLYNDSSDDDTDSTIGKGTWRSTDSVGSKDVPYHAPKYATPSLSTVEPLYNDEPQEQPKQLM…
BjuNAC136	BjuA038017	CDS	ATGTCAGAACTACAGCTGCCTCCAGGATTCCGATTTCACCCAACCGACGAAGAGCTGGTGATGCACTATCTCTGCCGCAAATGCGCCTCTCAGTCCATCGCCGTCCCCATCATCGCTGAGATCGATCTCTACAAATATGATCCTTGGGAGCTTCCCGGTTTAGCCTTGTACGGTGAGAAGGAATGGTATTTCTTCTCTCCAAGAGACAGAAAATATCCGAATGGTTCTCGGCCGAACCGGTCAGCTGGTTCGGGTTACTGGAAAGCTACTGGAGCTGATAAACCGATCGGACTTCCTAAACCGGTTGGGATTAAGAAGGCTCTGGTTTTCTACGCCGGGAAAGCTCCAAAGGGTGAGAAAACCAATTGGATCATGCATGAGTACCGTCTTGCCGACGTT…
		Protein	MSELQLPPGFRFHPTDEELVMHYLCRKCASQSIAVPIIAEIDLYKYDPWELPGLALYGEKEWYFFSPRDRKYPNGSRPNRSAGSGYWKATGADKPIGLPKPVGIKKALVFYAGKAPKGEKTNWIMHEYRLADVDRSSAARKKKNSLRLDDWVLCRIYNKKGAIEKRGPPPTPVVYGDEVVEEKPRLSEMGMPPPPVMPNDFVYFDTSDSVPKLHTTESSCSEQVVSPEFTSEVQSEPKWKDWSGEKSSLDFGFNYIDATAFGGGGGSNQLFPLQDMFMYNMPKPY
BjuNAC137	BjuA020415	CDS	ATGAACGGAAGAAGTATGAGACTACCTCCTGGGTTTCGGTTCGATCCGGATGATGAAGATCTTGTTTTCGAGTATCTAGCCAAGAAGGTCCTCCACCGTCCGATGGACTTCGACCTCCCTGAGCTCCGTTCTTGCAATGTTGATCCTTGGGACTTGATAGGAGATAAGAACACGGAAATGTATTACTTTGTGAAGAAGGAAGAGCGAGAGAAGAAGGGAAGAGAGACGTTATCCGGTTACTGGGAAGAGTGTGAAGAAGAGGAAGTAATGGAATCTGGAGATCGTGGTTGTAATTATTCAGAAGGAAGGAAAAAGACATTTGCTTTCTATATTGGGCAAAGACCTCGTGGAACAATAACTCCATGGATAAAGTACGAGTTTCGGCTTCTTTCCTCTAGG…
		Protein	MNGRSMRLPPGFRFDPDDEDLVFEYLAKKVLHRPMDFDLPELRSCNVDPWDLIGDKNTEMYYFVKKEEREKKGRETLSGYWEECEEEEVMESGDRGCNYSEGRKKTFAFYIGQRPRGTITPWIKYEFRLLSSRATRWSSSSLPRGAVEKWRAVKVIVKEENEEEIEVDEQASDDSDGEEVIQSR
BjuNAC138	BjuA038204	CDS	ATGGACATTCCACTTTACCACTATGACCACGGCGGAGACAGCCAATATCTTCCGCCAGGTTTCAGGTTTCATCCCACAGATGAAGAACTCATCACCCATTACCTCCTCCGCAAGGTTCTTGACGGTTGCTTCTCAAGCCGCGCCATTGCAGACGTTGATCTCAACAAGTGCGAGCCTTGGCAACTTCCCGGGAAAGCTAAGATGGGAGAGAAAGAATGGTACTTTTTCAGCCTCCGTGACCGGAAGTATCCGACGGGATTGAGAACGAACAGAGCAACGGAGGCTGGTTACTGGAAAGCTACCGGAAAAGACCGAGAGATCTATAGTTCAAAGACTTGTGCACTTGTTGGGATGAAGAAAACTCTTGTCTTTTATAAAGGAAGAGCTCCTAAAGGAGAG…
		Protein	MDIPLYHYDHGGDSQYLPPGFRFHPTDEELITHYLLRKVLDGCFSSRAIADVDLNKCEPWQLPGKAKMGEKEWYFFSLRDRKYPTGLRTNRATEAGYWKATGKDREIYSSKTCALVGMKKTLVFYKGRAPKGEKTNWVMHEYRLEGKFSYHLISRSSKDEWVISRVFKKTGLANTGASGGEASASVSSCTGGSKKTKVPSTISTNYREQPSSPSSVSLPPLFDPTTTLGYTDSCYSYNSRSSNTTLTATAITEHVSCFSTATTTTASGLDVNVDSFNHLLPPAPPGFDHFSRFVSRNVSTLSNIRSFQENFNHFPYFGSSSASTMTPSVNLPSSHGGTGMNYWLQTTAEENETKAGLLNGGLDCVWNY
BjuNAC139	BjuA038564	CDS	TACGAGAAGATGTATGAATACAACGACATGTATAAATACAACGACGAAGATGGAGGGATTCAATTTCAACCCTACGACGACGAACTCATCAACAAATATTTAATCCCAAAATTGGAAGGTAAACCGCGTGGAGAGATCACTGTGAAGGATATTTACTCAAAGGAGCCATGGTTGCTGGACCATCCCAGGGGTTCGTTCTTCAAGAAGAACGAGTGGTACTACTTTGTGACAAGGACTCAACTCTCTAAGAAGAAAATTGGTTGTGGTAAGAAAGCGAAACGCATGATCACCCGAGACGACGATAGTGGGTCTTGGAAAGCTAATGCGAAAGGCGATATCACGGACAAGGAAACAAAGACGGTCATTGGTGAAAAGCAAACCTTAGCTTTTGTTAAAAAC…
		Protein	YEKMYEYNDMYKYNDEDGGIQFQPYDDELINKYLIPKLEGKPRGEITVKDIYSKEPWLLDHPRGSFFKKNEWYYFVTRTQLSKKKIGCGKKAKRMITRDDDSGSWKANAKGDITDKETKTVIGEKQTLAFVKNKVNNKKQKRGDGTSCDVLVPGSESSWIMTEYMLPEIEGKFHELVICKIHVIENSNKKDDDHHEACTSSNHHHHYVSVLASAASDQ*SSSS*SFYLFFIYYLY
BjuNAC140	BjuA038565	CDS	ATGTATAAATACAACGACGAAGATGGAGGGATTCAATTTCAACCCTACGACGACGAACTCATCAACAAATATTTAATCCCAAAATTGGAAGGTAAACCGCGTGGAGAGATCACTGTGAAGGATATTTACTCAAAGGAGCCATGGTTGCTGGACCATCCCAGGGGTTCGTTCTTCAAGAAGAACGAGTGGTACTACTTTGTGACAAGGACTCAACTCGCCAAAAAGAACATTGGTTGTGGTCAGAAAGCGAAACGGAAGATCACCCGAGACGACGATAGTGGGACTTGGAGGGTTTATGCGAAAGAAGGTATCACGGAAAAGGAAACAACGAAGACCATTGGGGTAAAGCAAAGCCTCAATCATCACTTCTAAAAGCCTTCATTCGTTTAGTTTGTTCTT…
		Protein	MYKYNDEDGGIQFQPYDDELINKYLIPKLEGKPRGEITVKDIYSKEPWLLDHPRGSFFKKNEWYYFVTRTQLAKKNIGCGQKAKRKITRDDDSGTWRVYAKEGITEKETTKTIGVKQSLNHHF*KPSFV*FVLIKPTAQSRLLPPQV*IPLNVSLQVV**ISLNVVGRRCWRKRRFEESSRCVSFRRSGETLEGT*VD*PCLDCV*PIPVRCRIGFGVSFVTWNPVR*YWS*LVFEEMQKALKKN*V*NHVEPLENQNYSVCVCMYVHLISLAVNF*SLSILILQVVTL*QLPMLLSILLSSIYY*SYVSMFSSYVY*SIVIHLVCG*V*T*SCLMQYDNLLGTRLNLM*MCLIQYDECIKDCDKAVEKDRKLRPGKEQLEKVSTGSRQERLVLLALLL…
BjuNAC141	BjuA038821	CDS	ATGGCGAAGGAGCTTACAGTTGGGTTTCGCTTCTATCCCACGGAAGACGAACTGATTGCGTTCTACCTAAGAAACCAGCTCGAAGGAAGGAGTGGTGACACAATACACCGTGTCATCCCAGTTCTAGATGTCTTTGAGGTCGAGCCAAGTCATCTTCCAAATATTGCGGGAGATAGATGTCGAGGAGATGCTGAGCAATGGTTCTTCTTCGTGCCAAGACAAGAACGCGAAGCAAGAGGAGGCAGACCGAGCAGAACCACTGGTTCAGGGTACTGGAAAGCAACTGGGTCACCTGGTCCAGTCTTTTCGAAAGATAACCGAATGATTGGAGTCAAGAAAACTATGGTTTTCTACACTGGAAAAGCACCAACAGGAAGAAAAACAAAATGGAAGATGAAT…
		Protein	MAKELTVGFRFYPTEDELIAFYLRNQLEGRSGDTIHRVIPVLDVFEVEPSHLPNIAGDRCRGDAEQWFFFVPRQEREARGGRPSRTTGSGYWKATGSPGPVFSKDNRMIGVKKTMVFYTGKAPTGRKTKWKMNEYKAVDETFNVSTVHKLRHEFSLCRVYITSGSSRAFDRRPMGFFQAERMLTRDVAVGERSVRVESSPEASMSEGGHGYLSVNGEMVDGLTKPIWEWEQLSWP
BjuNAC142	BjuA047202	CDS	ATGGCTCCGGTCTCGTTGCCTCCTGGTTTTAGGTTCCATCCAACGGACGAGGAACTAATCACATACTATCTCAAAAGAAAGATCAACAGTCGAGAGATAGAGCTGGAAATTATCCCTGAAGTAGACCTCTACAAGTGCGAACCATGGGACTTGCCAGGGAAGTCGTTGCTTCCGAGCAAAGACCAAGAATGGTACTTCTTCAGTCCACGGGACAGAAAGTACCCCAATGGTTCAAGAACAAACCGAGCAACAAAAGGCGGTTACTGGAAAGCCACCGGCAAAGACCGGCGGGTGAGTCTGAGAGATCGAGCCATAGGAACCAAGAAAACCTTAGTTTATTACCGTGGACGCGCCCCACACGGTATTAGAACTGGTTGGGTCATGCATGAATATCGCCTC…
		Protein	MAPVSLPPGFRFHPTDEELITYYLKRKINSREIELEIIPEVDLYKCEPWDLPGKSLLPSKDQEWYFFSPRDRKYPNGSRTNRATKGGYWKATGKDRRVSLRDRAIGTKKTLVYYRGRAPHGIRTGWVMHEYRLDETECEPTAFGMQDAYALCRVFKKIIIEGKPRDQHQQHHQPYAHTSSNISRSSSFDVGSDLEISSNTHQVLPYNNVTETQPIFGNAFGDHDDRSQYLSQNMAPSFSNYESPYGPYLNQSKVYTETECGMLQHQMSMPPLQVENTPVPTSIFSNGMNQNSGQCGFDDFTFATSNRNQLYNSNGDDHLIHIGNLEEQLLSAGHSTWMNMSNGSLNQSFAEDVEVLPSFEENDQDIEYFGRSETSTLNNIEIDEFFSFEDRVEDTDKSN…
BjuNAC143	BjuA039328	CDS	ATGTTTCCCTCTTCCTACACCGCACTCTGTCTTCTTCCTCCATCTCCTTCTGTGATTTATCTCTCCACTTTGTTTGGAACTATGGATAAGGTTAAACTTGTAAAGAATGGTGTTATGAGATTACCACCTGGATTCAGATTTCATCCCACTGATGAGGAACTTGTGGTTCAGTATCTCAAGAGAAAAGTCTTGTCTTCTCCATTACCAGCTTCCATCATTCCTGACTTTGATGTTTGCAGAGCTGATCCTTGGGACTTGCCTGGCAATTTGGAGAAGGAGAGGTACTTCTTCAGCACAAGGGAAGCCAAGTACCCAAATGGGAACCGGTCTAACCGAGCAACCGGTTCGGGTTATTGGAAAGCTACCGGTATTGATAAACGGGTTGTGACCTCTCGAGGA…
		Protein	MFPSSYTALCLLPPSPSVIYLSTLFGTMDKVKLVKNGVMRLPPGFRFHPTDEELVVQYLKRKVLSSPLPASIIPDFDVCRADPWDLPGNLEKERYFFSTREAKYPNGNRSNRATGSGYWKATGIDKRVVTSRGNQIVGLKKTLVFYKGKPPHGSRTDWIMHEYRLSSSPPSSMGPTQNWVLCRIFLKKRAGSKSDGDEGDNRNIRYDNDHTEIIATNQTEDKTKPIFFDFMRKERTTDLNLLPSSSSSDHASSGLTTEIFSSDEETSSCNSFRRNL*
BjuNAC144	BjuA044738	CDS	ATGTCTGATCCTGTTTTGCCGGCGCCAGTTACTGCTTCTGGTAAACCGATAGTTCCTGGCTTCAGATTTCATCCAACAGATGAAGAACTCATCACTTATTACTTGAAGAGGAAGGTTGAAGGCAAACCAATGCGTTTCGATGTGATAAGAGAAGTCAATATTTACAAGCACGAGCCCTCTGACTTAGCAGAGCTTTCGAGGTTGAAGACAAAGGACCAAGAATGGTACTTCTTCTGTCCTCTGGAGAAGAGGCAAAACAGCTCTACGGTTATAAACCGAGCAACGAAGGAAGGCTACTGGAAGAAAACTGGAGATGACAAGAAGATCAAGCGAGAAGGAGACGATGAGTTGATCGGTGTGGTAAAGACCCTTGTGTATCACAGAGGACGTTCTCCAAAG…
		Protein	MSDPVLPAPVTASGKPIVPGFRFHPTDEELITYYLKRKVEGKPMRFDVIREVNIYKHEPSDLAELSRLKTKDQEWYFFCPLEKRQNSSTVINRATKEGYWKKTGDDKKIKREGDDELIGVVKTLVYHRGRSPKGNRTNWVLYEYRLVINKLEIDSYVVCRVIRKEHFGPSTECIYAPFSEQDWDDGINEKIQQGKKHIDEDPNTVDQDDNNSEPLTRGCLPLTTLVQYKRKRQLDSFGSYNNSSQTAQDAVSSVAATLEENEAEPVVPTSSSTEMIDHLEKERQQMAVARETYNLDLMSAEVMVSILQGQVDALRAENEGLKKTNSNKG*
BjuNAC145	BjuA047363	CDS	ATGAAAGCAGAGCTGAACTTACCTGCAGGATTCCGATTCCATCCGACAGACGAAGAGCTTGTGAAATTCTACTTGTGCCGGAAATGCGCATCGGAGGAGATCTCAGCTCCGGTTATCGCCGAAATCGATCTTTACAAGTTCAATCCTTGGGAGCTTCCAGAGATGTCTCTGTACGGAGAGAAAGAGTGGTATTTTTTCTCACATAGAGACCGGAAGTACCCAAACGGTTCGCGTCCAAACCGGGCAGCTGGAACCGGTTATTGGAAAGCGACCGGAGCGGATAAACCGATCGGTAAACCGAAGACGTTGGGTATTAAGAAAGCTCTAGTCTTCTACGCTGGGAAAGCTCCAAAAGGGATTAAAACGAATTGGATAATGCACGAGTATCGTCTCGCTAAT…
		Protein	MKAELNLPAGFRFHPTDEELVKFYLCRKCASEEISAPVIAEIDLYKFNPWELPEMSLYGEKEWYFFSHRDRKYPNGSRPNRAAGTGYWKATGADKPIGKPKTLGIKKALVFYAGKAPKGIKTNWIMHEYRLANVDRSASVNKKNNLRLDDWVLCRIYNKKGTMEKYYPADEKPRTATSMADQSSSPFDTSDSTYQNDSSSSGGHVVSPDAKEVQSEPKWGELEDALEAFDTSMFGGSMDLLQSDGFVPQYLYQPDYFTPFQDMHEQKPFLNWSFAPQG*
BjuNAC146	BjuA039561	CDS	ATGGAAACTATTGGTGGGTTTCACAAGGAAGATGATGAGCAGATGGATTTGCCTCCTGGGTTTAGGTTTCATCCAACAGACGAAGAACTCATAACCCACTATCTACACAAGAAGGTTCTCAACATTGATTTCTCGGCTAAAGCTATTAGCGAGGTGGACTTGAACAAAGCTGAACCATGGGAGTTGCCGTATAAAGCAAAAATGGGTGAGAAAGAATGGTACTTCTTCTGTGTGAGGGATAAAAAGTATCCAACCGGTCTGAGGACTAACCGGGCAACTCAAGCCGGTTATTGGAAGGCAACCGGGAAGGATAAGGAGATTTTCAGAGGCAAATCACTTGTTGGTATGAAGAAAACACTTGTTTTCTACAAGGGAAGAGCTCCAAAAGGGCATAAAACA…
		Protein	METIGGFHKEDDEQMDLPPGFRFHPTDEELITHYLHKKVLNIDFSAKAISEVDLNKAEPWELPYKAKMGEKEWYFFCVRDKKYPTGLRTNRATQAGYWKATGKDKEIFRGKSLVGMKKTLVFYKGRAPKGHKTNWVMHEFRLDGKLSAYNLPKTAKNEWVISRVFHKTEGGKKIPLSALIQIGSYGGSNLPPITDSSPYNDITKTEPVYVPCFSNQTETRGTLLSYFSNSALCSIPLYQPQSLQVFENLQSTHQILTQEHSVSHQEVPSSSAGPIDLESFLSY
BjuNAC147	BjuA040009	CDS	ATGGGTCGCGGCTCAGTGACGTCGCTAGCTCCTGGGTTCCGTTTCCACCCCACGGACGAGGAGCTCGTCCGCTACTACCTCAAGCGCAAGGTCTGCAACAAGCCCTTTAACTTCGACGCCATCTCCGTCACCGATATCTACAAATCCGAGCCGTGGGATCTACCAGATAAGTCGAAGCTGAAAAGTAGAGACTTGGAGTGGTACTTCTTTAGCATGCTTGATAAGAAGTACAGCAACGGTTCCAAGACGAATCGCGCCACGGAGAAAGGGTACTGGAAGACGACGGGGAAGGATCGGGAGATTCGTAATGGCTCGAGAGCTGTGGGGATGAAGAAGACTCTTGTTTATCATAAAGGTCGTGCTCCTCGTGGTGAGAGGACTAATTGGGTTATGCATGAG…
		Protein	MGRGSVTSLAPGFRFHPTDEELVRYYLKRKVCNKPFNFDAISVTDIYKSEPWDLPDKSKLKSRDLEWYFFSMLDKKYSNGSKTNRATEKGYWKTTGKDREIRNGSRAVGMKKTLVYHKGRAPRGERTNWVMHEYRLTDEELKRAGAPLDAFVLCRIFQKSGTGPKNGEQYGAPYLEEEWEEDKMTFVPEQDALSEGLAVDDDVYVDIDEIDEKPENLVVYDAIPVQTNYCHGESSNNAESGNYEDSGNYVVDSGGYIEQPTETFEEDQKPIIRDCSIQPCSLFPVEQIGCGVEDENAVNLETSNNNVFVADPCYSDIPIEADYLPDEPFMDPSNNLHLCDGLYLETNDLSGGGLQDDFNFEDYLNFFDDEDAQNLTLDVSQLLGSEDAPPDQEGLDQKP…
BjuNAC148	BjuB027014	CDS	ATGAGTGGTGAAGGTAAGTATCAGGAAGAAGAAGATGAAACAACACTTCCTGGATTCAGATTTCATCCTACGGACGAAGAGCTTTTAGAGTATTATCTTCGAAGAAAAGTAGAAAACAAACCCATCAAACTCGAGCTTATCAAACAGATCGATATCTACAAGTTCGATCCTTGGGATCTTCCAAGAGTGAGCAACGTTGGGGAAGAGTGGTACTTCTTCTGCATGAGAGGCAGGAAATACAAGAATAGCGTTAGACCAAACCGGGTTACCGGTTCAGGTTTCTGGAAAGCCACCGGCATTGATAAACCGGTTTACTCCAAACTTGACTGCGTCGGCCTAAAGAAATCTCTAGTTTACTATCTTGGTTCAGCCGGTAAGGGCTCCAAAACCGATTGGATG…
		Protein	MSGEGKYQEEEDETTLPGFRFHPTDEELLEYYLRRKVENKPIKLELIKQIDIYKFDPWDLPRVSNVGEEWYFFCMRGRKYKNSVRPNRVTGSGFWKATGIDKPVYSKLDCVGLKKSLVYYLGSAGKGSKTDWMMHEFRLPSTTKSESSPQQAEVWTLCRIFKRVTHHRNPTIVQPNRRPVITLTDSCSMTSSLDSDHTSHHMVDSLSHKLHEPQLQPHNPYWNQPTTVCFNQPTYTCHDNNFLNLWNISGEDFIVDASSWDELSSVVDGTTKHL*
BjuNAC149	BjuB026635	CDS	ATGGAAAAGCTAAGCTATATTAAGAAGAACAGAGGACTAAAATTACCACCCGGGTTCAGATTTCACCCGACGGACGAAGAGCTAGTGGTTCAGTATCTACTTCGAAAAGTGACCGGTTTACCCTTACCAGCTTTTGTTATACCGGAAATTGATATATGTAAAGCCGATCCATGGGATTTGCCAGGTGATTGTGAGTCAGAGAGGTACTTTTTTAGCACGAGGGAAGCTAAATACCCAAACGGAAACCGGTCGAACCGATCAACCGGTTCGGGTTACTGGAAAGCGACTGGAATCGATAAGCAAATAGGGGGGAAGAAGCTCGTTGGGATGAAGAAAACTCTTGTTTTCTATAAAGGGAAACCACCAAACGGGACAAGAACCAATTGGGTTCTTCATGAG…
		Protein	MEKLSYIKKNRGLKLPPGFRFHPTDEELVVQYLLRKVTGLPLPAFVIPEIDICKADPWDLPGDCESERYFFSTREAKYPNGNRSNRSTGSGYWKATGIDKQIGGKKLVGMKKTLVFYKGKPPNGTRTNWVLHEYRILDSQQESHGENTNWVLCRVFLKKTSNANSNKRKEDEKERKEEKESDEDDNKSACPIFYDFLRKDKKKRRCCDLNLAPTCCCCSASASSSVSSSALTQTYTHNDSDYHEEITCREIKFVLFL*
BjuNAC150	BjuB003409	CDS	ATGGAACAAGGAGATCATCAGCAGCAGAAGAAAGAAGAAGAAGCTTTGCCTCCGGGGTTCAGGTTTCATCCAACAGATGAGGAGTTAATCTCGTATTACTTGGTTAATAAGATCGCTGATCAAAACTTCACCGGAAAAGCAATTGCCGACGTTGATCTCAACAAGTCCGAACCATGGGAACTTCCTGAGAAGGCGAAAATGGGAGGTAAAGAATGGTATTTCTTTAGTCTACGCGACCGAAAGTACCCGACGGGTGTGAGAACAAATCGGGCGACAAATACTGGGTATTGGAAAACCACAGGAAAAGACAAAGAGATATTCAATAGCACAACCTCGGAGTTGGTAGGAATGAAGAAGACATTGGTCTTCTACAGAGGAAGAGCTCCTCGTGGGGAGAAG…
		Protein	MEQGDHQQQKKEEEALPPGFRFHPTDEELISYYLVNKIADQNFTGKAIADVDLNKSEPWELPEKAKMGGKEWYFFSLRDRKYPTGVRTNRATNTGYWKTTGKDKEIFNSTTSELVGMKKTLVFYRGRAPRGEKTSWVMHEYRLHSKSSYRTSKQDEWVVCRVFKKTEAAKKYISNSSSSTSHHHQNQTRASILSANNNNPSYSSDLLQFPSHLPPHTSLNINQTLMANAVHLAELSRVFRGSTSSTMDSAHQQLMSYNHMPVSGLNLNLGGALVQPPPPTVSLEDVVAVSASFNGENGFGNVEMSQCMDLDGYWPSY
BjuNAC151	BjuB003410	CDS	ATGGGAGGTAAAGAATGGTATTTCTTTAGTCTACGCGACCGAAAGTACCCGACGGGTGTGAGAACAAATCGGGCGACAAATACTGGGTATTGGAAAACCACAGGAAAAGACAAAGAGATATTCAATAGCACAACCTCGGAGTTGGTAGGAATGAAGAAGACATTGGTCTTCTACAGAGGAAGAGCTCCTCGTGGGGAGAAGACAAGTTGGGTCATGCATGAATATCGACTTCACTCTAAGTCCTCCTATAGAACCTCCAAGCAAGACGAGTGGGTAGTGTGTAGAGTGTTCAAGAAAACAGAAGCAGCCAAGAAGTACATAAGCAATAGCAGCAGCAGCACAAGTCATCATCACCAAAACCAAACAAGAGCCTCTATACTATCAGCCAACAACAACAAC…
		Protein	MGGKEWYFFSLRDRKYPTGVRTNRATNTGYWKTTGKDKEIFNSTTSELVGMKKTLVFYRGRAPRGEKTSWVMHEYRLHSKSSYRTSKQDEWVVCRVFKKTEAAKKYISNSSSSTSHHHQNQTRASILSANNNNPSYSSDLLQFPSHLPPHTSLNINQTLMANAVHLAELSRVFRGSTSSTMDSAHQQLMSYNHMPVSGLNLNLGGALVQPPPPTVSLEDVVAVSASFNGENGFGNVEMSQCMDLDGYWPSY*
BjuNAC152	BjuB003525	CDS	ATGAAACTACAACTCAGAGGTTTGCCTGTAGGATTCAGGTTTCGTCCAACAGATTGTGAGATATCAAAATATTTATTGATCAAAAAATTTATGGAAGAACAACCAATGAAAGTTCGTAATGTACGGTATGTACCTGAGGAGTGTCATGATATCTTCTCAAAACATCCTCGTGACTTGCCTGGCTACCCAAGGGAAACGGATTGGTACTTTTATTGCAGAAAACTTAGTAGCCAAGTTAGTACTCATAGTATTTGGAAACAAATCGGAGAAGAAACTGATGTTTTAGATCCAAACAATAATGATGCATTAGTCGGTATCAAACGTCCATTTACTCTTGTTGATCACGAAGAAGAGTCCGATGATATTCTTTTGTCAGATGAAGACGAACCTTCACAATAT…
		Protein	MKLQLRGLPVGFRFRPTDCEISKYLLIKKFMEEQPMKVRNVRYVPEECHDIFSKHPRDLPGYPRETDWYFYCRKLSSQVSTHSIWKQIGEETDVLDPNNNDALVGIKRPFTLVDHEEESDDILLSDEDEPSQYNWFMDEISLPLTVSESDWVLCHVCRKLKPELESGKEEEESVVAKSLDLLRENDGNVLPPSPSPL
BjuNAC153	BjuB025484	CDS	ATGGAAGAAAATCTTCCTCCAGGATTCAGATTTCATCCTACAGACGAGGAGCTCATAACGCATTATCTTTGTCGGAAAGTCTCCGATACTGGATTCACCGGTAAAGCTGTCGTCGACGTTGATCTGAACAAGTGTGAACCTTGGGATTTGCCAGGTAGATATACTTTGATCATCTGTACTATAACATATATATATATATATGTATATGTTTTGTGTGTAGGTTTTGCCGACGCCTGGGTTTATATATAATCTTCAAATAATTTGTGTTTAATTGTGTTTGTAATATCACTAAACTCATAAGAATATGTGAATATCATGCTTACTTTTGTTCTACTGTTTTTGTTTACATGGATTTTTCAATAATTTAAGAAAATATATAAATATTTTTTTTTGAGCAAC…
		Protein	MEENLPPGFRFHPTDEELITHYLCRKVSDTGFTGKAVVDVDLNKCEPWDLPGRYTLIICTITYIYIYVYVLCVGFADAWVYI*SSNNLCLIVFVISLNS*EYVNIMLTFVLLFLFTWIFQ*FKKIYKYFFLSNENI*ILNVKTIMYSSANRIID*SHFLISIKYII*RNIILALLLLLLLFYFSYPKMLVFVCM*AMT*LK*CANTCPIICTAKASMGEKEWYFFSLRDRKYPTGLRTNRATEAGYWKTTGKDKELKAFQIRNSYSFPKEINPSLFQQGVSSIMQNGSSSSQPQPQEEAFNMDSMW
BjuNAC154	BjuB025652	CDS	ATGGAGAGCAACGATTCTTCCGGTGGTCCTCCACCGCCACCCCAGCCTAACCTTCCTCCAGGATTCCGGTTTCACCCAACCGACGAAGAACTAGTCGTTCACTACCTCAAACGCAAAGCCGCCTCGGCTCCTTTACCTGTCGCCATCATCGCTGAAGTTGATCTTTACAAATTCGATCCATGGGAACTTCCAGCCAAGGCATCGTTTGGTGAGCAAGAATGGTACTTCTTCAGTCCTAGAGATCGGAAGTATCCGAACGGAGCTAGACCGAACAGAGCGGCAACGTCAGGGTACTGGAAAGCGACGGGTACCGACAAACCGGTGCTAGCCTCCGACGGGAACCAGAAGGTCGGCGTAAAAAAGGCACTCGTCTTCTACAGTGGCAAACCTCCAAAAGGT…
		Protein	MESNDSSGGPPPPPQPNLPPGFRFHPTDEELVVHYLKRKAASAPLPVAIIAEVDLYKFDPWELPAKASFGEQEWYFFSPRDRKYPNGARPNRAATSGYWKATGTDKPVLASDGNQKVGVKKALVFYSGKPPKGIKSDWIMHEYRLIDNKLNNRPPGCDFGNKKNSLRLDDWVLCRIYKKNNAGRHVDNDKDHDMIDYIFRKIPPPLSMVGLHHNVSRSVNFFPGGYGVFSDGDHGLYDGSGMINNNNMAVCSNGAGSVNGDPNAVGNSLNPVSASSGPVMVANLKRALPVPFWPVAEEEQDASPSKRFHGGAGGGDCSNMSSSMMEETPPLMQQGGVLGDGLFRTTSYQLPGLNWYSS*
BjuNAC155	BjuB025653	CDS	ATGGGTATTCAAGAACTTGACCCGTTAACCCAGCTAAGCTTACCACCCGGTTTTCGGTTTTACCCGACGGACGAAGAGCTGATGGTTGATTATCTATGCAGAAAAGCTGCCGGTCACGACTTTTCTCTCCAGCTCATCGCCGAGATTGATCTCTACAAGTTCGACGCGTGGGTTTTACCAAGCAAGGCGTTATTCGGGGAAAAGGAATGGTATTTCTTCAGTCCAAGGGACAGGAAGTATCCGAACGGGTCGAGACCCAACCGGGTTGCTGGATCCGGTTATTGGAAAGCCACCGGTACGGATAAGATTATCTCGACCGAGGGAAGAAGAGTCGGTATCAAGAAAGCTTTGGTGTTTTACGTTGGAAAAGCACCAAAAGGCACCAAAACTAATTGGATC…
		Protein	MGIQELDPLTQLSLPPGFRFYPTDEELMVDYLCRKAAGHDFSLQLIAEIDLYKFDAWVLPSKALFGEKEWYFFSPRDRKYPNGSRPNRVAGSGYWKATGTDKIISTEGRRVGIKKALVFYVGKAPKGTKTNWIMHEYRLIEPSRRNGSTKLDDWVLCRIYKKQTSAQKEAYGNPMTSAIEYSSNNGSSTSTSSHQYDDVLESLHEIDNRSLSYAAGSSNSVPHYSHRPRLTEQKTGFLNLAREPSYGWTNFGGHNTVPELGESHNVPSLRYGDGGGHFHGVKTNEEDDKTQRQQADGIPRFDNSGVLAHGQSFSVDPVNGFGYSGQQPSGFGFM*
BjuNAC156	BjuB023830	CDS	ATGGAAGCTGAAGAGGAGAATAAGGGCAGTATAAGTATGGTCGAGGCTAAGCTGCCTCCTGGGTTTAGATTCCACCCGAGGGACGACGAGCTCGTCTGCGACTACTTAATGAAAAGAAACGTTCGGAGCCTCTATCAACCAGTTGTCTTGATCGATGTGGATCTCAACAAGTGCGAGCCTTGGGACATTCCTCAAACGGCGAGGGTAGGAAGTAAAGAATGGTATTTTTATAGCCAAAAAGATCGGAAATACGCAACAGGGCAAAGAACTAACCGGGCTACGGCCACCGGTTATTGGAAAGCAACCGGTAAAGATAGAGCAATCCAAAGAAATGGCAGTCTTGTGGGCATGAGAAAGACACTTGTGTTCTACAGAGGTAGAGCCCCTAAAGGTCGTAAA…
		Protein	MEAEEENKGSISMVEAKLPPGFRFHPRDDELVCDYLMKRNVRSLYQPVVLIDVDLNKCEPWDIPQTARVGSKEWYFYSQKDRKYATGQRTNRATATGYWKATGKDRAIQRNGSLVGMRKTLVFYRGRAPKGRKTDWVMHEFRLQGTFIHHSSKEEWVLCRIFNKNNNEVDKGNNMRSDTTSASIDSYINFDHHHHHIIKQVPCFSNLSQNQIGLVSKNPNPLSINPSSDQMVLKALLSQLTKNTKESQSYGEGSSESQLTDVGIPSHDAWKY
BjuNAC157	BjuB023822	CDS	ATGGAGGAAATGATGGGATCGTGGGACAAAAGAAAGGAAGAACAACAAGAAGAGGAAGAACAAGTATCAAAGCTTCCAGGTTTTAGGTTTCATCCGACCGATGAGGAGCTTGTAGGGTTTTATCTCTCTAAGAAAGTACTACTCAAGAAATCCAGCAAGATCGATGAGATCATCAGTCAAATCGATATCTATAAATTCGATCCATGGGATCTTCCTCGATCGAGGAATATGGAGAAGGAAAGCTACTTCTTCTGCCAGAGAGGAAGGAAGTACCGAAACAGCATAAGACCAAACCGAGTGACAGGTTCCGGTTTCTGGAAAGCCACGGGAATAGACAAACCTGTCTATTCTGATGGATCCAGAAAAGACGTGATCGGTCTAAAGAAGACACTCGTTTAT…
		Protein	MEEMMGSWDKRKEEQQEEEEQVSKLPGFRFHPTDEELVGFYLSKKVLLKKSSKIDEIISQIDIYKFDPWDLPRSRNMEKESYFFCQRGRKYRNSIRPNRVTGSGFWKATGIDKPVYSDGSRKDVIGLKKTLVYYLGSAGKGSKTDWMMHEFRLPTANDTIPGGSTHRSPTPSSLLHAEVWTLCRIFKRNVSSIKYTPDWKELASGKRVKPQQSKYQEAAYISFGDDESSTNKIMESKENHERNVFQLHQTPHQHQPILMECTSTQVNNTVPHDISNDSNMDDINYENWDELRSVVEFAFGPSSLS
BjuNAC158	BjuB023575	CDS	ATGGGTCGCGAATCTGTGGCTGTGGTGTCTTCTCCGCCGACGGCGACTCCGACTCCGAGGGGTACTGCTGCTGTGGCGGCGACATCGCTTGCTCCTGGGTTTCGATTTCATCCGACAGATGAAGAACTCGTGAGTTATTACTTGAAGCGAAAGGTTATGGGTAAACCCGTACGTTTCGATGCGATTGGGGATGTCGATATCTACAAGCATGAGCCTTGGGACTTAGCAGTGTTCTCGAGGTTGAAGACAAGAGACCAGGAATGGTATTTCTACAGCGCGTTAGATAAGAAGTACGGTAACGGCGCTAGGATGAACCGAGCCACAAACAAAGGCTACTGGAAAGCAACTGGAAAAGACAGAGAAATCCGCCGTGACATTCAGCTGCTCGGTATGAAAAAG…
		Protein	MGRESVAVVSSPPTATPTPRGTAAVAATSLAPGFRFHPTDEELVSYYLKRKVMGKPVRFDAIGDVDIYKHEPWDLAVFSRLKTRDQEWYFYSALDKKYGNGARMNRATNKGYWKATGKDREIRRDIQLLGMKKTLVFHSGRAPDGLRTNWVMHEYRLVDYETESNGNLVQDAYVLCRVFHKNNIGPPSGNRYAPFLEEEWADDGVALIPGIDVRVRAEPLPLANGTNQMDQSASKDLININEPPRETAPMDIELNHQNHHENAPKTQENNNNNHYDEAEEALKLEQAEEDERPPPVCVVNKEAPLPLLQYKRRRQNEPNSNNNSSRTTQEHCSSTTTTVDNTPPPTLVSSSSAAAATNTAISALLEFSLMGISAKKENPQPPNKEASPPAPFPSPEEKL…
BjuNAC159	BjuB042437	CDS	ATGATAAGCAAGGATCCAAGATCAAGTTTGCCACCAGGGTTTCGATTTCATCCAACTGATGAAGAACTCATTCTTCATTACCTAAGGAAGAAGGTTTCCTCTTTACCAGTACCGCTTTCTGTCATCGCAGATGTTGATATCTATAAATCTGATCCATGGGATCTACCAGACAAGGCTCCATTTGGAGAAAAAGAATGGTATTTTTTCAGTCCGAGGGACAGGAAGTATCCAAACGGAGCAAGACCAAACCGAGCGGCTGCGTCTGGATATTGGAAAGCCACCGGAACAGATAAATTAATCGCGGTGCCAAACGGTGGAGTTCATGAAAACATTGGTATAAAAAAAGCTCTTGTGTTTTATAGAGGAAAGCCTCCAAAAGGTGTTAAAACCAATTGGATC…
		Protein	MISKDPRSSLPPGFRFHPTDEELILHYLRKKVSSLPVPLSVIADVDIYKSDPWDLPDKAPFGEKEWYFFSPRDRKYPNGARPNRAAASGYWKATGTDKLIAVPNGGVHENIGIKKALVFYRGKPPKGVKTNWIMHEYRLTETLSPKKVGSSRSVSQVDNLGDRSLKSKEYSMRLDDWVLCRIYKKSHTSLSSPDVASAISNQEHEENDKEPFLVSETLLPNLENNQTLKRQKSSFSNLLDATDLTFLTNFLNETPENHTESEFSFMFENFSNPNIYGNPYLDQKLPRLSPPSPETSFIGNKRERMDYAEETTNTSKKMINNFSYDNSIDHLDHRMVQQSSFLNQDFLMSPRLPYQG
BjuNAC160	BjuB042438	CDS	ATGGTGGAAGAAGTAGCTGTAATTGTGAACCAAGGAGGAGATCACGAGGCGGTGGATTTGCCTCCGGGGTTTCGGTTTCATCCAACTGATGAAGAGATCATAACTCACTACCTTAAAGAGAAAGTCTTCAACGTCCGGTTCACCGCGGCTGCAATTGGCCAAGCCGACCTTAACATGAACGAGCCTTGGGATCTACCAAAAATTGCAAAGATGGGGGAGAAGGAGTTTTACTTCTTTTGCCAGAGGGATAGGAAGTATCCGACCGGCACGAGGACGAACCGTGCAACCCTGTCCGGTTATTGGAAGGCGACCGGGAAGGACAAGGAGATCAATAGAGGCAAAGGTTGTATTGTTGGGATGAAGAAAACACTTGTGTTCTATAGAGGAAGAGCTCCAAAA…
		Protein	MVEEVAVIVNQGGDHEAVDLPPGFRFHPTDEEIITHYLKEKVFNVRFTAAAIGQADLNMNEPWDLPKIAKMGEKEFYFFCQRDRKYPTGTRTNRATLSGYWKATGKDKEINRGKGCIVGMKKTLVFYRGRAPKGEKTNWVMHEYRLDGIYSYHNLRKSSRDEWVVCRVFHKNAPPPTTNTTTTTNQLIRIESLENINHLLDFSAPPHLIDPGFLGQPGPSFSGAGQQSNLKPILHHPPSAAINNSYLSAQTVNHTYHSVLNSRSGLVYGTGSGNNNNGMIKLEHSLVSVSRETGLSSDMNTTATPETCSYTRMVNSAANEAMIDGNKTSYDDDDLGIFWDDYKLI
BjuNAC161	BjuB034098	CDS	ATGTCAAAAGAAATTGAGCTGCCAGGTTTCAGATTCCACCCGACCGAGGAGGAGCTTCTTAATTACTACCTCAAGAACATGGTTTATGGGAATATATCGAAAGTTGAAGTCATTGGTTTTCTCAACATCTATCGTCATGATCCATGGGACTTACCTCGTTTATCTACAATTGGGGAGAGGGAATGGTATTTCTTTGTGCCACGGGAAAGGAAGCATGGGAACGGAGGAAGGCCAAGCAGGACAACTGAGAAAGGATATTGGAAAGCAACTGGATCCGATCGTAAGATCATAAGTCTGTCTGAACCAAAACGCATGATTGGGCTTAAGAAGACCCTTGTGTTCTACAGAGGAAGAGCACCTGGAGGAAGCAAGACTGATTGGGTCATGAACGAGTTCCGG…
		Protein	MSKEIELPGFRFHPTEEELLNYYLKNMVYGNISKVEVIGFLNIYRHDPWDLPRLSTIGEREWYFFVPRERKHGNGGRPSRTTEKGYWKATGSDRKIISLSEPKRMIGLKKTLVFYRGRAPGGSKTDWVMNEFRMPDNCTLPKDVVLCKVYRKATSLKVLEQRAEMGAKMNQTCPNSPLSSSDTISYVGKEEDMMMTSFPFPQEAAMKEANNNNFMLQGHTEEKQRETEMKEPSSSLKLPCGVLPLPELQLPKQGFEWGQDQFLSISPWLQNLTPIVNLLNF*
BjuNAC162	BjuB047549	CDS	ATGAAGGCGGAGCTAAATTTACCGGCGGGATTCCGATTTCACCCGACGGACGAAGAGCTAGTTAAGTTCTATCTCTGCCGGAGATGCGCGTCGGAGCCGATCAGCGTTCCGGTGATCGCGGAGATCGATCTTTACAAGTTCAATCCATGGGAGCTTCCAGACATGGCTTTGTACGGAGAGAAAGAATGGTACTTCTTCTCACATCGAGACCGGAAATACCCAAACGGTTCGCGTCCGAACCGGGCAGCAGGAACCGGTTATTGGAAAGCGACGGGAGCTGATAAACCGATCGGTAAACCGAAGACGTTGGGGATTAAGAAAGCGCTCGTTTTCTACGCGGGGAAAGCTCCGAGAGGTGTGAAGACGAATTGGATCATGCACGAGTATCGTCTCGCCAAT…
		Protein	MKAELNLPAGFRFHPTDEELVKFYLCRRCASEPISVPVIAEIDLYKFNPWELPDMALYGEKEWYFFSHRDRKYPNGSRPNRAAGTGYWKATGADKPIGKPKTLGIKKALVFYAGKAPRGVKTNWIMHEYRLANVDRSASSNNKNNLRLDDWVLCRIYNKKGTMEKYYPAGEKETAMMMTNTTTTTTSDSKCSSHVISPDVTCSSEVQSESKWVDDLEEAFDASMFGSLLQNDAFVPQFPYQSDFAAMFDDPPEQKPFLNWSFAPQG*
BjuNAC163	BjuB035176	CDS	ATGGACATTCCACTTTACCGATACGACCACGGCGGAGACAGCCAATATCTTCCGCCAGGTTTCAGGTTTCATCCCACAGATGAAGAACTCATCACCCATTACCTCCTCCGAAAGGTTCTTGACGGTTGCTTCTCGAGCCGTGCCATTGCAGAGGTTGATCTGAACAAGTGCGAGCCTTGGCAACTTCCCGGGAAAGCTAAGATGGGAGAGAAAGAATGGTACTTTTTCAGCCTCCGTGACCGGAAGTATCCGACGGGACTGAGAACGAACAGAGCAACGGAGGCTGGTTACTGGAAAGCTACCGGAAAAGACCGAGAGATTTATAGTTCAAAGACTTCTGCACTTGTTGGGATGAAGAAGACTCTTGTCTTTTATAAAGGAAGAGCTCCTAAAGGAGAG…
		Protein	MDIPLYRYDHGGDSQYLPPGFRFHPTDEELITHYLLRKVLDGCFSSRAIAEVDLNKCEPWQLPGKAKMGEKEWYFFSLRDRKYPTGLRTNRATEAGYWKATGKDREIYSSKTSALVGMKKTLVFYKGRAPKGEKTNWVMHEYRLEGKFSYHFISRSSKDEWVISRVFKKTGLANNTGASGGGASASVSSCTGGSKKTKVPSTISTNYSEQPSSPSSVSLPPLFDPITTLGYTDSCYSYNSRSTNTTLTATAITEHVSCFSTATTTTALGLDVNVDSFNHLLPPAPPGFDPFPRFVSRNFSPLSNIRSFNENFNHFPYFGSSSASTMTPSVNLPSSHGGTGMNYWLQTTAEENETKAGLLTGGLDCVWNY*
BjuNAC164	BjuB047716	CDS	ATGAAGAACACATGTAACCTCATAGATTCAAAGCTCGAAGAACATCATTATCTTAGCGGATCAAAGCAGTGTCCTGGATGTGGCCGCATGATTCAAGCTGCTACTAAACCAAACTGGTTTGGACTGCCGGCTGGAGTGAAATTCGATCCTACCGATCAAGAGCTTGTTGAGCATTTAGAAGCAAAAGTGAAGGGAAAAGAAGAAAATAAGAAATGCTTTCCGTCTCATCCACTTATAGATGAGTTCATCCCAACCATTGATGGAGAAGATGGGATCTGTTACACTCACCCACAGAAGCTTCCAGGGGTAACAAAAAATGGCTTAAGCAAACACTTCTTCCACAAACCATCAAGAGCTTACACAACCGGAACAAGAAAACGGCGCAAAATCATTCAAACG…
		Protein	MKNTCNLIDSKLEEHHYLSGSKQCPGCGRMIQAATKPNWFGLPAGVKFDPTDQELVEHLEAKVKGKEENKKCFPSHPLIDEFIPTIDGEDGICYTHPQKLPGVTKNGLSKHFFHKPSRAYTTGTRKRRKIIQTDHQSELIGLRSETRWHKTGKTRPVMINGRQRGCKKILVLYTNFGKNRRPEKTNWVMHQYHLGINEEEREGELVVSKIFFQTQPRQCVGNINWSEHNVSSKDLIGIGAGDEICGVAAALQSLGSGDVDTRVNMNPFIRAFGEGTAEASKGRENRRVSGTCEEVHDGIIRPSSTSSHYMIHDHNHPHQIGDIREFDIPSSSSYQHKPIFNTTSVVPFQQQQLRGRSSGSGLEDLIMGCTSTCTEEENSEAIPQQSADWLTFPPF*PVT…
BjuNAC165	BjuB034572	CDS	ATGGGAGGAAAAGAATGGTATTTTTTTAGCCTACGCGACCGAAAGTACCCGACGGGTGTGAGAACAAACCGAGCGACCAATACAGGATATTGGAAAACCACAGGAAAAGACAAAGAGATACTCAACAGCACAACCTCAGAGTTGGTCGGAATGAAGAAGACTTTGGTCTTCTACAGAGGAAGAGCTCCTCGTGGGGAGAAGACTAGTTGGGTTATGCATGAATACCGACTTCACTCCAAGTCTTCCTATAGAACCTCAAAGCAAGACGAGTGGGTAGTGTGTAGAGTGTTAAAGAAAACAGAAGCAACCAAGAAATACATAAGCAATAGTAGCAGCAGCACAAGTCATCATCACCCAAGCCACACAAGAGCTTCGATACTATCAACCAACAACAATAAT…
		Protein	MGGKEWYFFSLRDRKYPTGVRTNRATNTGYWKTTGKDKEILNSTTSELVGMKKTLVFYRGRAPRGEKTSWVMHEYRLHSKSSYRTSKQDEWVVCRVLKKTEATKKYISNSSSSTSHHHPSHTRASILSTNNNNPNYSSNLLQLPEHLQPHTSLNINQTLMANAVHLAELSRVFRASTSSTMDSAHQQLMSYNHMPVSGLNLNLGGGLVQPAPPAVSLEDVVAVSASFNGQNGFRNVEMSQCMDLDGYWPSY*
BjuNAC166	BjuB013022	CDS	ATGGCGAAGGAGCTTACAGTTGGGTTTCGCTTCTATCCCACGGAAGACGAACTGATTGCTTTCTACCTAAGAAACCAGCTCGAAGGAAGGAGTGGTGACACAGTGCACCGTGTCATTCCCGTTCTAGATGTCTTTGAGGTCGAGCCTAGTCTTCTTCCAAATATTTCGGGAGAAAGATGTCGAGGAGATGCTGAGCAATGGTTCTTCTTCGTGCCAAGACAAGAACGTGAAGCAAGAGGAGGTAGACCGAGCAGAACCACTGGTTCAGGGTACTGGAAAGCGACTGGATCACCCGGTCCAGTGTTTTCCAAAGATAACCGAATGATTGGAGTCAAGAAAACTATGGTGTTCTACATTGGAAAAGCACCAACAGGAAGAAAAACAAAATGGAAGATGAAC…
		Protein	MAKELTVGFRFYPTEDELIAFYLRNQLEGRSGDTVHRVIPVLDVFEVEPSLLPNISGERCRGDAEQWFFFVPRQEREARGGRPSRTTGSGYWKATGSPGPVFSKDNRMIGVKKTMVFYIGKAPTGRKTKWKMNEYKAIDKTFNVSKIPKLRHEFSLCRVYITTGSSRAFDRRPMGIFQAERMLTRDVAVGETSVRVEISPEASMSGGEHGYLSVNGEMVDGLTEPIWEWEQLNWH
BjuNAC167	BjuB035559	CDS	ATGGCGGTTGTGGTGGAAGAAGGCGTGGTATTGAATCATGGAGGTGAGGAGCTTGTTGATATGCCACCTGGATTCAGGTTTCATCCAACAGACGAAGAGCTCATAACATGCTATCTCAAAGAGAAGGTTTTAGACAGCCGTTTTACGGCTGTGGCCATGGGAGAGGCCGATCTCAACAAGTGCGAGCCCTGGGATTTGCAAAAGAGGGCAAAGATGGGGGAGAAAGAGTTATATTTCTTCTGTCAAAGGGACAGGAAGTACCCCACCGGGTTGAGGACGAACCGTGCCACCGAATCCGGGTACTGGAAAGCCACCGGGAAGGATAAGGCGATCTTCAAAGGCAAAGGTTGTCTCGTTGGGATGAAGAAAACACTTGTATTTTATAGAGGAAGAGCTCCA…
		Protein	MAVVVEEGVVLNHGGEELVDMPPGFRFHPTDEELITCYLKEKVLDSRFTAVAMGEADLNKCEPWDLQKRAKMGEKELYFFCQRDRKYPTGLRTNRATESGYWKATGKDKAIFKGKGCLVGMKKTLVFYRGRAPRGEKTNWVMHEYRLEGKYSYHNLPKSARDEWVVCRVFHKNNPATTTQQMTRIPLEDLTRMDSFDNIDHLLDFSSLPPLMDPSFTGQPEQNNFKSVNPPTYDIPSPIHPHHFNSSYQSIFNHHGFGSASGSGSSYNNNKDMIKMEHSLVSVSQETCLSSDVNAATTTEVSSVPAMKQEMSMMGMMNGSKSYDDLCDLRGILWDY*
BjuNAC168	BjuB035961	CDS	ATGGATAAGGTTAAACTCGTGAAGAATGGTGTTATGAGATTGCCACCTGGATTCAGATTTCATCCCACTGATGAGGAGCTTGTGGTTCAGTATCTGAAGAGAAAAGTCTTGTCTTCTCCGTTACCAGCTTCCATCATTCCTGACTTTGATGTTTGCAGAGCTGATCCTTGGGACTTACCTGGCAATTTGGAGAAGGAGAGGTACTTCTTCAGCACAAAGGAAGCTAAGTACCCAAACGGGAACCGGTCTAATCGAGCAACCGGTTCGGGTTACTGGAAAGCTACCGGTATTGATAAACGGGTAGTAACCTCTAGAGGAAATCAAATCGTTGGTTTGAAGAAAACACTCGTTTTCTACAGAGGCAAACCACCTCATGGCTCAAGAACCGATTGGATCATG…
		Protein	MDKVKLVKNGVMRLPPGFRFHPTDEELVVQYLKRKVLSSPLPASIIPDFDVCRADPWDLPGNLEKERYFFSTKEAKYPNGNRSNRATGSGYWKATGIDKRVVTSRGNQIVGLKKTLVFYRGKPPHGSRTDWIMHEYRLSSSPPSSMGPTQNWVLCRIFLKKRAGSKSEDEEGDNRNTRYDNDQIEIITTNQTEDKTKPIFFDFMRKERTTDLNLLPSSSSSDHASSGLTTEVFSSDEETSSCNSFRRNL*
BjuNAC169	BjuB036248	CDS	ATGAAAGCAGAGCTGAACTTACCTGCAGGATTCAGATTCCACCCAACGGACGAAGAGCTTGTGAAATTCTACTTGTGCCGGAAATGCGCATCGGAGCAGATCTCAGCTCCGGTTATCGCCGAAATAGATCTCTACAAGTTCAATCCTTGGGAGCTTCCAGAGATGTCTCTGTACGGAGAGAAAGAGTGGTACTTCTTCTCACCTCGAGACCGGAAATACCCAAACGGCTCGCGTCCAAACCGAGCAGCAGGAACCGGTTATTGGAAAGCCACCGGAGCAGATAAACCAATCGGTAAACCGAAGACGTTGGGTATTAAGAAAGCACTCGTCTTCTACGCTGGGAAAGCTCCAAAAGGGATTAAAACGAATTGGATAATGCACGAGTATCGTCTCGCTAAT…
		Protein	MKAELNLPAGFRFHPTDEELVKFYLCRKCASEQISAPVIAEIDLYKFNPWELPEMSLYGEKEWYFFSPRDRKYPNGSRPNRAAGTGYWKATGADKPIGKPKTLGIKKALVFYAGKAPKGIKTNWIMHEYRLANVDRSASVNKKNNLRLDDWVLCRIYNKKGTMEKYYPADEKPRTTTSMADQSSSPFDTSDSTYQNDSSSSGGHVVSPDAKEVQSEPKWGELEDALEAFDTSMFGGSMDLLQSDGFVPQYLYQPDYFTPFQDPHEQKPFLNWSFAPQG*
BjuNAC170	BjuB044292	CDS	ATGGAGACTTTTGGTGGGGTTCACAAGGAAGATGAGGAGCAGATGGATTTGCCTCCGGGGTTTAGGTTTCATCCCACAGACGAAGAACTCATAACCCACTATCTACACAAGAAGGTTCTCAACATTGATTTCTCGGCTAAAGCTATTGGCGAGGTGGATTTGAACCAAGCTGAGCCATGGGAATTGCCGTATAAAGCAAAAATGGGTGAGAAAGAATGGTACTTCTTCTGTGTGAGGGATATTAAGTATCCAACCGGTCTGAGGACTAACCGGGCAACTCAAGCCGGTTATTGGAAGGCAACCGGGAAGGATAAGGAGATTTTCAGAGGCAAATCACTTGTTGGTATGAAGAAAACACTTGTTTTCTACAGAGGAAGAGCTCCAAAAGGCTTGAAAACA…
		Protein	METFGGVHKEDEEQMDLPPGFRFHPTDEELITHYLHKKVLNIDFSAKAIGEVDLNQAEPWELPYKAKMGEKEWYFFCVRDIKYPTGLRTNRATQAGYWKATGKDKEIFRGKSLVGMKKTLVFYRGRAPKGLKTNWVMHEYRLDGKLSAHNLPKTAKNEWVICRVFHKTDGGKKIPLSTLIQIGSYGGSSLPPLTDSLPYNDKTKTEPVYVPCFSNQTETRGTILNCFSNPALSLIQPDFLHRIPLYQPQSLHVSENLQSTNPIHTHEQTVSQAMFDSSRRQSFKTVGILQKTRGLDHQEVPSSSAGPVDFESFWSY*
BjuNAC171	BjuB048646	CDS	ATGGGTCGCGGCTCAGTGACGTCGCTAGCTCCAGGGTTCCGTTTCCACCCCACGGACGAGGAGCTCGTCCGCTACTACCTCAAGCGCAAGGTCTGCAACAAACCCTTTAAGTTCGATGCTATCTCCGTCACCGATATCTACAAATCAGAGCCCTGGGATCTACCAGACAAGTCGAAGCTGAAAAGTAGAGACTTGGAGTGGTACTTCTTTAGTATGCTTGACAAAAAGTACAGCAACGGTTCAAAGACGAACCGTGCCACGGAGAAAGGCTACTGGAAGACCACTGGGAAGGATCGAGAGATTCGTAACGGCTCGAGAGGCATAGGGATGAAGAAGACCCTTGTTTATCACAGGGGTCGAGCTCCTCGTGGTGAAAGGACCAATTGGGTTATGCACGAG…
		Protein	MGRGSVTSLAPGFRFHPTDEELVRYYLKRKVCNKPFKFDAISVTDIYKSEPWDLPDKSKLKSRDLEWYFFSMLDKKYSNGSKTNRATEKGYWKTTGKDREIRNGSRGIGMKKTLVYHRGRAPRGERTNWVMHEYRLTDEELKIAGVPQDAFVLCRIFQKSGTGPKNGEQYGAPYLEEEWEEDKMTFVPEQDALTEGLAVDDDVYVDIEDIDEKPENLVVFDAIPVQTNYCHGESSNNAESGNYEDAGNNVPPGNYVVDSGGYIEQPFETFEGDQKPIIRDCSIQPCSLFPDEQIGCGVQDENAENLETSNNNVFVAEADSCYSDIPIEANYLPDEPFMDPSNNLPLCDDLYLEKNDLSGGLQDDFNFEDYLNFFDDEDAQNLTLDVSQWLGSEDALPNQ…
BjuNAC172	BjuB044523	CDS	ATGGATTACGAGGTATCAAGAACTGGTGATGAGATCGTAGAAGATTCAGAGCAGATTGATCTGCTACCTGGCTTCAGATTTCACCCAACAGATGAAGAACTCATAAGCCACTACCTGAGACCGAAGATTCTAAACACCCTCTTCTCCGCTGTAGCCATTGGTGAAGTTGATCTCAACAAGAACGAGTGGGTTATTAGTAGGGTTTTTCAGAAAGGTGCAGACGGTAAGAAGATGCATCTCTACGGCTTAAAGATGCTCGGTTCAGGGATTAACCAAGTCGAACCGGCTGGTTTACCTCCGCTGGTGGACTCTTTGGCCGGATCGTTGTCTCGCGTGACCTGCTTCTCCGACCAAACAACCGTTGAGGACAAGAGTCACATCTCCGAGCCAAAAGGCGAA…
		Protein	MDYEVSRTGDEIVEDSEQIDLLPGFRFHPTDEELISHYLRPKILNTLFSAVAIGEVDLNKNEWVISRVFQKGADGKKMHLYGLKMLGSGINQVEPAGLPPLVDSLAGSLSRVTCFSDQTTVEDKSHISEPKGECNIAMLGSSSTHLIPNIGSLIYSDPLFMQDNSSILKMLLDSEETQFKKDIQGFHTAENELTTSSWYGHGLAGSTGSVEVDCYWDF
BjuNAC173	BjuB037800	CDS	ATGGAGACGTTTTGCGGGTTTCAAAAGGAAGAAGAGCAGATGGATTTACCTCCAGGATTCAGGTTTCATCCAACAGATGAAGAACTCATAAGTCACTATCTCCACAAGAAGGTTCTCGACATCAGCTTCTCAGCCAAAGCTATTGGTGAAGTTGACTTGAACAAATCTGAGCCATGGGAGTTACCATGGATGGCAAAAATGGGTGAGAAAGAATGGTACTTCTTCTGTGTTAGGGACAGAAAATATCCGACCGGTTTGAGGACTAACCGGGCAACTGAAGCCGGCTATTGGAAGGCAACCGGGAAGGATAAGGAGATTTACCGTGGTAAATCCCTTGTTGGGATGAAGAAGACACTTGTTTTCTATAGAGGAAGGGCTCCTAAAGGTCAGAAAACCAAT…
		Protein	METFCGFQKEEEQMDLPPGFRFHPTDEELISHYLHKKVLDISFSAKAIGEVDLNKSEPWELPWMAKMGEKEWYFFCVRDRKYPTGLRTNRATEAGYWKATGKDKEIYRGKSLVGMKKTLVFYRGRAPKGQKTNWVMHEYRLEGKLSAHNLPKTAKNEWVICRVFQKSAGGKKIPISSLIRIGSLGTDFSPSLMPSLTDASTFNDKTKTEPVYVPCFSNQTDQAQGNTLNCYSSPNLSSIQADIFHRIPLYQTQSLQVSGNLQSPLMGQEHSVLHAMIDNNRRESLKVMSVSQETAVSTDMNTDISSDFEYGKRRAQEDPSSSAGPVDLEPFWNY*
BjuNAC174	BjuB037677	CDS	ATGCAAATGGGAAGTTCATGTTTACCTCCTGGATTTAGATTTCATCCAACTGATGAAGAGCTCATAGGCTATTACTTGAGTAGAAAAGTCGAAGGTCTCGAGATTGAACTTGAAGTCATTCCTGTTATCGATTTATACAAATTCGATCCTTGGGAGTTACCAGATAAATCGTTCCTACCCAATAGAGATATGGAATGGTTCTTTTTCTGTCCAAGGGACAAAAAATATCCAAACGGTTCTCGAACCAATAGGGCTACAAAAGCCGGTTATTGGAAAGCAACCGGTAAAGATCGGAAAATCACTTGTAAATCATCTGGTGCTATAACCGGATACCGGAAGACACTAGTTTTCTATGAAGGTCGTGCCCCATTGGGTGATAGAACTAGCTGGTTTATGCAT…
		Protein	MQMGSSCLPPGFRFHPTDEELIGYYLSRKVEGLEIELEVIPVIDLYKFDPWELPDKSFLPNRDMEWFFFCPRDKKYPNGSRTNRATKAGYWKATGKDRKITCKSSGAITGYRKTLVFYEGRAPLGDRTSWFMHEYRLCDDDISQKSPNLKGAFVLCRVVKKNGLKTKTLKTKNEQAIGSGCSSLATSPCRDETAQFQPFKPSLATNESSSIWISPDFILDSSKDYPQIQEASASEYFPNYNFPVNEASYQVGFPESSSYLNIDQENYEYNQTGHWPNYEYDQTGSFGCSNLF
BjuNAC175	BjuB038057	CDS	ATGGAAGTGTTATCGCTTGACTCACTACCGGCGGGGTTCAGATTCAGTCCAACGGACGAGGAGTTAGTCCGTTACTATCTCCGTCAAAAGACCAACGGCCGTGATGACGACGTCAGAGTGATCCGTGCCATCGTTATCTGCAAAAGGGAGCCATGGGATTTGCCTGTTCTTTGTCTGATTGTGTTGGTTCTTTGGTTACAGAACCCCTTTGTCATATTCAAATTGTTTAAGAAGCAAGATGTTGTGCATCCAGAAGATTTGAAGTCATGTGAAGTCGAACCAGCTGTCTCATCTCCAACTGAACTGTCTGAGGTTTCACTGGCTTTTCCTAAAACCAAAGAGACAAAGCCTTCTGATGTCGCAGAATCTTCCCTTGCAGCCTCCGGCGAGTGTCATAGT…
		Protein	MEVLSLDSLPAGFRFSPTDEELVRYYLRQKTNGRDDDVRVIRAIVICKREPWDLPVLCLIVLVLWLQNPFVIFKLFKKQDVVHPEDLKSCEVEPAVSSPTELSEVSLAFPKTKETKPSDVAESSLAASGECHSEVSSHEVTTSENGAHVQTIYASNETDQSMFELLDSVLQFPYEFLDQKHVVQPTPEQITYEPWSLVNTSNKISNDVPETEIKISGRRAQAPGGAEQFAMHREGCVFRLTIIVTSQKLTVLSSNVSSKRSRIQQGNCNKGM
BjuNAC176	BjuB037883	CDS	ATGGAAATAGGCTCATCATCCACGGTGGCTGGAGGAGGACAGCTTTCGGTCCCTCCAGGTTTCCGGTTTCATCCAACGGAGGAGGAGCTTCTATATTATTACCTCAAGAAGAAGGTTTCTTACGAGCCAATAGATTTAGATGTTATTAGAGAAGTTGATCTCAACAAGCTTGAACCTTGGGAACTTAAAGAGAAATGTAGAATTGGGTCGGGTCCTCAAAACGAGTGGTACTTCTTTAGCCACAAGGACAAGAAATATCCGACTGGGACCCGAACGAACCGGGCCACTGCAGCCGGATTCTGGAAGGCTACTGGTAGAGACAAATTTATACATCTAAACAGCTCCAAGAAGATTGGACTTCGTAAGACTCTTGTCTTCTACACTGGTCGTGCTCCTCAT…
		Protein	MEIGSSSTVAGGGQLSVPPGFRFHPTEEELLYYYLKKKVSYEPIDLDVIREVDLNKLEPWELKEKCRIGSGPQNEWYFFSHKDKKYPTGTRTNRATAAGFWKATGRDKFIHLNSSKKIGLRKTLVFYTGRAPHGHKTEWIMHEYRLDDNENEIQEDGWVVCRVFKKKNHFRGFHQEQDQEHHHHHHQYISTNNDHHHHHHQHHTESNSNNQSSLIPHTLDHHHVGRQIHMPLHEFANSLSHGSMHLPQLFSPDSAQPFVSSINTTDIECSQNLLRLTSNNNYGGDWSFLDKLLTSTNMNQHQQVQNHQAKCFGDSSNNGNNDQAVTSSSPDNQRFPFQYLGNDANLLKFPR
BjuNAC177	BjuB048839	CDS	ATGGGTTTGAAAGATATTGGGTCCAAATTACCACCGGGGTTTCGGTTTCATCCAAGCGATGAAGAGTTAGTTTGTCATTATCTTTGCAACAAGATTAGGGCCAAATCTGACCACGGTGATGTTGAGGACGATGAGGTCGATGAAGCCTTGAAAAGTGCTACTGATCTTGTGGAGATTGACTTGCATATTTGTGAGCCATGGCAGCTTCCTGATGTGGCGAAGCTGAATGCAAAAGAATGGTACTTCTTCAGTTTTCGCGATCGAAAATATGCAACTGGATATCGTACGAACAGAGCGACGGTAAGTGGATACTGGAAAGCAACAGGGAAGGATCGGACGGTGATGGATCCACGAACAAGCCAATTGGTAGGGATGAGGAAAACACTGGTCTTCTACAGG…
		Protein	MGLKDIGSKLPPGFRFHPSDEELVCHYLCNKIRAKSDHGDVEDDEVDEALKSATDLVEIDLHICEPWQLPDVAKLNAKEWYFFSFRDRKYATGYRTNRATVSGYWKATGKDRTVMDPRTSQLVGMRKTLVFYRNRAPNGIKTTWIMHEFRFECPNMPPKEDWVLCRVFNKGRDLPLQDSNYNNDHQMQSFEVNDAPDLNYAPNYNNQLQPLLSSPPSTTIDPPHHHDQWEQLMKQPSRIIDHPYHHHCQHQSIACGWEQMMIGSMSSSSSHGPDHESLLNLLYADKNNSVNIAADHHDQDYEKILLSSDIASLDHDKTCMGSSFDGGMVSDLQMECGGLSFETENLLAFH*
BjuNAC178	BjuB048840	CDS	ATGTTCACATATATAGGTGTGAGCAAGGACGGGACTGTCCGTCATTTCTTCCACCGACCATCAAAGGCCTACACTACGGGAACAAGAAAGCGACGTAAAGTTCACACTGACTCCGAAGTCGGTGGCGAGACACGGTGGCACAAAACCGGCAAAACACGGCCAGTTTTCACTGGAGGAAGAGTGAAAGGCTACAAAAAGATCCTAGTACTCTACACAAACTACGGTAAACAAAAAAAACCCGAGAAGACTAATTGGGTAATGCATCAATATCATCTTGGCACCAACGAGGAAGAGAAAGAAGGTGAACTCGTCGTCTCCAAAATCTTCTACCAGACTCAACCACGCCAATGCGGTGGATCCCTTGCTGCTGCTGCCACGTCAAAGGAGCGGCCTTACCTC…
		Protein	MFTYIGVSKDGTVRHFFHRPSKAYTTGTRKRRKVHTDSEVGGETRWHKTGKTRPVFTGGRVKGYKKILVLYTNYGKQKKPEKTNWVMHQYHLGTNEEEKEGELVVSKIFYQTQPRQCGGSLAAAATSKERPYLHGHHLGGGGGRHIYHNNGNIKGNGGGGSTGASEHYNNIPAIISFNQSGIQNHLVHGAQPFIP
BjuNAC179	BjuB048893	CDS	ATGGGTGTTAGAGAGAAGGATCCGTTAGCCCAGTTGAGTTTGCCACCGGGTTTTAGGTTTTACCCGACAGATGAAGAGCTTCTTGTTCAGTATCTCTGTCGGAAAGTTGCAGGCTGTCACTTCTCTCTCCAAGTCATCGGAGACATCGATCTCTACAAGTTCGATCCTTGGGATTTGCCAAGTAAGGCCTTGTTTGGGGAGAAGGAATGGTATTTCTTTAGCCCGAGGGACCGGAAATATCCAAACGGGTCAAGACCCAATAGAGTAGCCGGGTCGGGTTACTGGAAGGCGACGGGTACCGACAAAATCATCACGTCAGATGGTCACCGTGTCGGGATTAAAAAAGCTCTGGTTTTCTACGCCGGAAAAGCTCCGAAAGGCACGAAAACGAACTGGATC…
		Protein	MGVREKDPLAQLSLPPGFRFYPTDEELLVQYLCRKVAGCHFSLQVIGDIDLYKFDPWDLPSKALFGEKEWYFFSPRDRKYPNGSRPNRVAGSGYWKATGTDKIITSDGHRVGIKKALVFYAGKAPKGTKTNWIMHEYRLVEHSRSHGSSKLDDWVLCRIYKKTSGSQRQQAVAPVQPEHSTNGSSSSSSSHHEDVLDSFPEMNDRSFNLPRVNSLRTLLNGNFDWASLAGLNPIPELAPTSNGYGGYDAFRAAEGEAESGLRNSQMNSSELTQSFGSSGLSSGGGFGPSGQTFEFRQ
BjuNAC180	BjuB049033	CDS	ATGGAATCAGTGGATCAGTCATGTAGTGTTCCTCCAGGATTCAGGTTCCATCCAACAGACGAAGAGCTCGTTGGTTACTATTTGAGGAAGAAAGTGGCATCACAAAAGATCGATCTTGATGTCATTAGAGATATTGATCTCTACAGAATCGAACCATGGGATTTACAAGAAAGATGCCGAATCGGATATGAAGAAAGAAATGAATGGTATTTCTTCAGCCACAAAGATAAGAAATATCCAACAGGAACAAGGACAAACAGAGCGACCATGGCTGGTTTTTGGAAGGCTACAGGTCGAGACAAGGCTGTCTATGACAAGTCAAAACTGATGGGCATGAGGAAAACACTTGTATTCTACAAAGGAAGAGCCCCTAATGGCCAAAAAACTGATTGGATCATG…
		Protein	MESVDQSCSVPPGFRFHPTDEELVGYYLRKKVASQKIDLDVIRDIDLYRIEPWDLQERCRIGYEERNEWYFFSHKDKKYPTGTRTNRATMAGFWKATGRDKAVYDKSKLMGMRKTLVFYKGRAPNGQKTDWIMHEYRLESDENAPPQEEGWVVCRAFKKKPTTGQTKNTEAWRSGYFYDQLPSGVGSGMEPLNYVSISKQKQNIFAQDFMFKQELGGSDIGLKFIDCDQFIQLPQLESPSLPLMKRPVSSTSIISLEKNHNKYKRPLIEDDENFNELVRSKSKDKKKKASVMTTDWRTLDKFVASQLMSQEDGVSDFGVHQEVDNNKTGHCNNEESNNNGIEIPSSSLLSDREEENRFISGFLCTNLDYDLI
BjuNAC181	BjuB043199	CDS	ATGAATTCATTTTCACACGTTCCTCCGGGTTTTAGATTTCACCCAACAGACGAAGAACTTGTAGACTACTACCTGAGGAAAAAAGTTGCATCTAAGAGAATAGAAATCGATTTCATAAAGGACATTGATCTTTACAAGATTGAGCCATGGGATCTTCAAGAGTTGTGCAAAATTGGACATGAAGAGCAAAGTGATTGGTACTTCTTTAGTCATAAAGACAAAAAGTATCCCACAGGGACTCGAACCAATAGAGCAACGAAAGCAGGGTTTTGGAAAGCCACTGGAAGAGATAAGGCTATATACTTGAGGCATAATCTTATTGGTATGAGGAAAACACTTGTATTTTACAAGGGAAGAGCTCCAAATGGACAAAAATCCGATTGGATCATGCATGAATAC…
		Protein	MNSFSHVPPGFRFHPTDEELVDYYLRKKVASKRIEIDFIKDIDLYKIEPWDLQELCKIGHEEQSDWYFFSHKDKKYPTGTRTNRATKAGFWKATGRDKAIYLRHNLIGMRKTLVFYKGRAPNGQKSDWIMHEYRLETDENGTPHEEGWVVCRVFKKRLAAVRRMGDYDSSPSHWYDDQLSFMASELETNGPRRILPNHQHQYQHHLPYGFNTSAYALNNPNLLCKQELQYNHLQSNLAHEEQLNQGNQIFSSPYMNSGNEQAMDQVTDWRVLDKFVASQLSNEEAATASASLQNNAKDTSNLEY*
BjuNAC182	BjuB031268	CDS	ATATGCAGACAAACATGGCTGGTTGATAAACACCGTCTTGCAACTAAAGTTTTGAGTGGACCAGACCCTCACCGAACGGTTTGGAACACCAATCCTACAAGACTTTGTCCCAACTGTCGTCACGTCATTGACAACAACGATGAAGTTGATGACTGGCCAGGCTTGCCACGAGGTGTGAAATTCGATCCAACTGATCCAGAGATCATATGGCATTTGCTTGCAAAATCTAGTTCACTGGGTTTAACTCCCCACCCTTTCACTGACGAGTTCATCCCAACCGTTGATCAAGACGATGGAATCTGTTACACTCATCCTAAGAACTTACCAGGTGTTAAGCACGATGGAACTGCGTCCCACTTCTTCCATAGAGCAATCAAAGCTTACAGCACAGGAACTCGG…
		Protein	ICRQTWLVDKHRLATKVLSGPDPHRTVWNTNPTRLCPNCRHVIDNNDEVDDWPGLPRGVKFDPTDPEIIWHLLAKSSSLGLTPHPFTDEFIPTVDQDDGICYTHPKNLPGVKHDGTASHFFHRAIKAYSTGTRKRRKIHDDDLADVRWHKTGRTKTVSLDGVQRGCKKIMVLYEGKTVKTNWVMHQYHLGTDEDEKEGEYVVSKIFYQQPQQQAVLKKGGDKAEQDVSEDIFAATTTPKADPATPKLFTPEPRQAVPFCSDPQLANEYANVSDYVTAHEVSVAVAMYMEDEVQGAQRNHERPSYEDDPAPETGIENGDNEIMRFDKEDENDQENKEGENEEAEEDQNWLDSGGSQFILNSQQLVEALSLCDDLLQVGSQDTNNGGGGLRNKQPCFGDYA…
BjuNAC183	BjuB030847	CDS	ATGGCGAATTCGTGTTTGAAAGGAGGTAGATTCAGCGCGCCAGGTTTCCGGTTTCACCCTACCGATGAGGAGTTGGTGGTATATTATCTGAAGAGGAAGATCTGTGGGAGGAAGCTTAGAATCAATGCCATAGGTGTCGTTGATGTCTACAAAGTGGATCCTACCGAGTTGCCTGGTCTGTCGGTGTTGAAGTCTGGAGATAGGCAGTGGTTCTACTTCACGCCAAGGAACAGGAAGCATCCAAACGCAGCTAGGTCGAGCAGAGGCACCGCAACTGGGTATTGGAAGGCAACGGGAAAAGATAGAGTCATCGTGTACAACTCGAGATCGGTTGGACTCAAAAAGACTCTTGTTTTCTATAGAGGTCGCGCTCCTAATGGTGAGCGTACCGACTGGGTT…
		Protein	MANSCLKGGRFSAPGFRFHPTDEELVVYYLKRKICGRKLRINAIGVVDVYKVDPTELPGLSVLKSGDRQWFYFTPRNRKHPNAARSSRGTATGYWKATGKDRVIVYNSRSVGLKKTLVFYRGRAPNGERTDWVMHEYTMDEEELGRCKNAKEYYALYKLYKKSGAGPKNGEEYGAPFQEEEWVDDDDDDDREEADNVTVPDDHVVRYENNRRIGDGIFCNPVNVQSDDLDKLLSGIPYAPGIAPRQMNDLSGVMQVNSQEEIQSTLLNDSSGEFLSPWEVGMFLPNCQPNSIHSSYQPHAANSFDGSEVKSAFKTSGIAPFVFEKEDYIEMDDLLTPEQGAASVEKPAQFLNPGEYEHFNDYDQLFHDVSMSFDTEHVFQGTSTDLTSLNNFANEGRQH…
BjuNAC184	BjuB030846	CDS	ATGGAGGATCCTCCTCCAAATTCATGTTTCAAAGAGGGTAAATTCACCGCACCAGGGTTTCGATTTCACCCGACTGACGAGGAGCTTGTCATGTACTATCTCAAGAGGAAGATCTATAGAAAGAGGCTCACAGTCAATGCCATCGGTGTCGTTGATGTTTACAAGATAGAACCTGATGACTTGCCTGGTCAGTCAGTGTTGAAGACAGGAGAACGGCAGTGGTTCTACTTTACTCCAAGGAGCAGGAAGTATCCAAACGCAGCTAGGTCGGGTAGAGGCACTCCAACTGGGTATTGGAAGGCTACAGGGAAGGATCGAGTCATTGTCTACAACTCGAGATCGGTAGGACTTAAGAAGACTCTTGTTTTCTATAGAGGTAGGGCAGGTACTGGTGAGCGT…
		Protein	MEDPPPNSCFKEGKFTAPGFRFHPTDEELVMYYLKRKIYRKRLTVNAIGVVDVYKIEPDDLPGQSVLKTGERQWFYFTPRSRKYPNAARSGRGTPTGYWKATGKDRVIVYNSRSVGLKKTLVFYRGRAGTGERTDWVMHEYTMNEEELDRCKNAKDYYALYKLFKKSGSGPKNGEDYGAPFQEEEWVDDDDDDDSEDGDDIVVPEDPPCVDTGRLFEPVNVQLDDFEEIPNGFPRAPQPPSCINGLASSVHQVNSEEELQSTLVNSSSGEFLEPQQTGGFLPHGETYIRSSSSGMEPFVFEKEDYIEMDDLLAPELGASSVERPAQFLNPGEFGDFNEFDQLFHDVSMSLDMEPIAQGTSAHPSSPSKFADNTSNEKQHFLYQQFQIPENKVNDNNLDV…
BjuNAC185	BjuB030790	CDS	ATGTCAGAATTACAGTTGCCTCCAGGATTCCGATTTCATCCTACCGATGAAGAGCTAGTGATGCACTATCTCTGCCGAAAATGCGCCTCTCAGTCCATCGCCGTCCCCATCATCGCTGAGATCGATCTCTACAAATATGATCCTTGGGAGCTTCCCGGTTTAGCCTTGTATGGTGAGAAGGAATGGTATTTCTTCTCTCCAAGAGACAGAAAATATCCAAATGGTTCACGGCCAAACCGGTCAGCTGGGTCAGGTTACTGGAAAGCCACTGGAGCTGATAAACCGATCGGACTTCCTAAACCGGTTGGGATTAAGAAAGCTCTGGTTTTCTACGCCGGGAAAGCTCCCAAGGGTGAGAAAACCAATTGGATCATGCATGAGTACCGTCTCGCCGACGTT…
		Protein	MSELQLPPGFRFHPTDEELVMHYLCRKCASQSIAVPIIAEIDLYKYDPWELPGLALYGEKEWYFFSPRDRKYPNGSRPNRSAGSGYWKATGADKPIGLPKPVGIKKALVFYAGKAPKGEKTNWIMHEYRLADVDRSAARKKKNSLRLDDWVLCRIYNKKGAIEKRGPPPPTPAPVGYGGISDEVVEEKPRVTEMGMPPPPVMPNDFVYFDTSDSVPKLHTTESSCSEQVVSPEFTSEVQSEPKWKDWSGDKSSLDYGFNYIDATVDNAFGGGGGSNQLFPLQDMFMYNMPKPF
BjuNAC186	BjuB043892	CDS	ATGCAAAGCTATCACAATCGAGGCAGCAGGAGGCTCAGCAGCAGCATTGTTCAACGGTCCAGATTCATCGTCCCTTGTTTCTCATCATCACCACTCTCCCTCTTCGTCGTCCTCGCCGCTGTTCCTTTTCCGATCTACTTTTCCGGTCTCCTCTCTTCTTTCTCCGGCAGAAACAACAAGGCGGCTTCAACTATGAGAGTGAACTCGAACATAGGTTCGACGAATATAACGTGTACCACTTTCAACGTCTTGGCTCCCATTTACAAACGCGTTGATCAACAGAATCAGAGCATTCGTGAGAGTCATTTTCGCGCGCTTTGGTTTGCTCGGAACCAAAAGATTATAGATTTGCTGCTCCATCAACGCTCTTCAGTCATTTCTCTCCAGGAAGTTTGGGTT…
		Protein	MQSYHNRGSRRLSSSIVQRSRFIVPCFSSSPLSLFVVLAAVPFPIYFSGLLSSFSGRNNKAASTMRVNSNIGSTNITCTTFNVLAPIYKRVDQQNQSIRESHFRALWFARNQKIIDLLLHQRSSVISLQEVWVGNEELVNMYHDRLASAGYTTFQLARTNARGDGLLTAIHKDYFQLVNYRELLFNDFGDRVAQLLHVRSIVPFPLNENQDVQQEVLIVNTHLLFPHDSSLSLARLHQVYKILEYLEAYQKENKLTHMPIILCGDWNGSKRGHVYKFLRSQGFISSYDVAHQYTDSDAHRWVSHRNHRGNICGVDFIWLCNPTSNSRKPLRTSWVEAVFSIIKYQVQKASIAEDKAFAFLGENNHSDSLTYSGFCQALQKVNLTGMPHGLSFQETKELW…
BjuNAC187	BjuB043893	CDS	ATGGAATATCCGGTGGGGTTCAGATTCAGTCCTACCGATCATGAGATCTTGGGCTATTACCTCAGGCTCAAAAATCTCGGTGGTGACACGAGCCTTGTGGATGAAGTCATTAGCACAGTAGATATCTATAGCTTTGAACCCTTGGAACTACCTCACCACTCGAGGATGGAATCGACAGACCAGGTTTGGTACTTTTTCGGTCGTAAAGAGAACAAATATAACAAAGGCGAGAAACAGAGAAGACAAACCACGTTTGGTTATTGGAAGAAAACCGGGCTTACAACGGAGATCATGCAAAAGAGAGGAGACCGCGAGAAGATTGGTGAGAAAAGGGTTTTGGTGTTTTACGTGAGGGAATCCAAATCCAAATCCGATTGGGTTATGCACGAATATGTAGCT…
		Protein	MEYPVGFRFSPTDHEILGYYLRLKNLGGDTSLVDEVISTVDIYSFEPLELPHHSRMESTDQVWYFFGRKENKYNKGEKQRRQTTFGYWKKTGLTTEIMQKRGDREKIGEKRVLVFYVRESKSKSDWVMHEYVATSLPPTHQMVTYTVCKVMFKGDPTDLHSSSAAAVSVGSGEIEQNHSLITHMNNSGGGLSSAAEGSPFALQTQRQFTGFLPLEEETQFEDEMLRVFNNLPTDDWNSLFNNEEQETIMLTQEDRNDYKPKKSLTGIFIGYSDDDSDSDLNSATTTDSIQTWSTGDSFGSSYPRIDQISDLQESSCSTTESASGTQEVSKALGTNDIDTSEKKINPYDDAQGSEIGQEMMIKNKRAGFIYRMMMRVVLMQDIHDGFNKTGIPTALWDLT…
BjuNAC188	BjuB043894	CDS	ATGGTGGATCCGGTGGTGGGTTTCAGATTCCGTCCGACGGACGAGGAGATCGTCGGACATTACGTGAGACCAAAGAACCTAGGAAGTAACACGAGTCATGTAGACGAAGTCATGAACACAGTCGATATATATAGCTTCGACCCTTGGGAGTTACCTGGCAAGTCGAGGATCAACTCGACAGATGAGGTCTGGTACTTCTTCGGATGTAAGAAGAACCAACAACATATGCTTAACAAACAGAGCAGGAAAACCAATTCTGGTTTTTGGAAGAAAACCGGTGATACAACGGATATCATGCGAAAGAGAGGAGGAGATGGCGAGAAGATTGGTGAGAAAATGGTTTTCGTGTTTAGTAGCAAGATTCCCAGCGGGTCGAAATCGAAATCGAAATCGGATTGG…
		Protein	MVDPVVGFRFRPTDEEIVGHYVRPKNLGSNTSHVDEVMNTVDIYSFDPWELPGKSRINSTDEVWYFFGCKKNQQHMLNKQSRKTNSGFWKKTGDTTDIMRKRGGDGEKIGEKMVFVFSSKIPSGSKSKSKSDWVMHEYIATFLSPDSPPNQTMTYTVCKVMFKGDPTDLPSSSYSAGENEHDCSLIPHVVDSNSGVLNTEAEVGVVSFELQNPHQFSAFLHLEEDARTEDETLRALNSLLNYVHAEEEHVNLLFRQEDRNDYRPKKSLTGFISDDDSDSDSITTTCSTKSSSTCVSFGSSNPPIRLPEPPCSTIESVSLTQEVSKALRPNTVISEKKMSPCDDEAQGSDTRGDQMGQDMVIKNKKAGFIYRMIQRFTKKIKLCSCIS
BjuNAC189	BjuB043895	CDS	ATGGTGAATCCGGTGGGACTCAGATTTCTTCCGACGGACGAAGAGATCGTCGACTACTACCTCAGGTTAAAAAATATCGGTGGTTCCACCACGAGCCATGCCGATCAAGTCATTAACACAGTCAATATCTGTAACTTCGATCCTTGGGAGTTACCTCGACAGTCGAGGATGGAGTCAAAAGATGAGGTATGGTATTTCTTCGGACGCAAGGAGAAGAGATATAACAGAGGTGAACGACAGATCAGAAAAACCAAGTCTGGTTTCTGGAAGAAAACTGGAGTGACAATGAGTATCAAGCGAAAGAGATCAGGGCATCGCGAAAAGATCGGTGAGAAAAGAGTTTTAGTGTTTCACTCGAATGGATCGAAAACCAACTGGATCATGCACGAGTACGACGCT…
		Protein	MVNPVGLRFLPTDEEIVDYYLRLKNIGGSTTSHADQVINTVNICNFDPWELPRQSRMESKDEVWYFFGRKEKRYNRGERQIRKTKSGFWKKTGVTMSIKRKRSGHREKIGEKRVLVFHSNGSKTNWIMHEYDATCLSPNQNMTYTICKVHKKGEAREISSPDSEIEEHIHPLITHMNNSGGEQSEGSERPLQLSGILDKQQETELEEAIQGAFDILSSCDWKYLLDDDDELSKIHSMQTH
BjuNAC190	BjuB043897	CDS	ATGGAAAATTGGGTGGGGTTTAGATTCAGTCCCACCGACGAGGAGATCGTCGACCATTACGTCAGGCTCAAAAATCTCGGTGGTGACACGAGCCATGTCGATAAAGCCATTAGCACAGTAGAAATCTGTAGCTTCGAACCCTGGGAGTTACCTCGCCACTCGAGGATGGAATCAAAAGATCAGGTTTGGTATTACTTCGGTCGGAAGGAGAACAAATATAACAGAGGAGAGAGACAGAGCAGAAAAACCAATTCTGGTTCTTGGAAGAAAACCGGGGAGACAGCGAAGATCTTCCGGAAGAGAGGGAACGGCGAGCAGATTGGTGAGAAAAGGGTTTTGATGTTTTACTTGAGCGGTTCAAAATTCAAAACTGATTGGGTTATGCATGAATACATCGCT…
		Protein	MENWVGFRFSPTDEEIVDHYVRLKNLGGDTSHVDKAISTVEICSFEPWELPRHSRMESKDQVWYYFGRKENKYNRGERQSRKTNSGSWKKTGETAKIFRKRGNGEQIGEKRVLMFYLSGSKFKTDWVMHEYIATFLPPTLMTYTVCKVIFKGDASDLQNPRHFTGLLDAEKEIQIGDAIRRAIFDNVSTDDLNCFINCNSNNDEEEQGNTMFMEDRNDYKPKMSLTGFISGDDDGSDSDLVSATTTGSIQTSSTSDSFGSSNRCIDQITDLQNSPNSVTKLVSLTQVVSTTSLDASKEKYVVRGTETGDYEMDRQVINNKRTGFFYRKIRSCIKKTLLCSSIPVKHDN
BjuNAC191	BjuB043900	CDS	ATGGACAATCGGGTGGGGTTCAGATTCATTCCTACTGACGAGGAGATCGTGGACTATTACCTCAGGCTAAAAAATCTAGGTGGTTCCACTAGTAGCCATGTAGATGAAGCCATTAGCACAGTGGATATCTGTAGCTTCGAGCCCCGGGAATTACCTGAGGCGAGAGTCAGACAGAGCAGGAAAACCAAATCTGGTTTCTGGAAGAAAACCGGGGAGACAGCGAAGATCTTCCGAAAGAGAGGGAACGGCGAGCAGATTGGTGAGAAAAGGGTTTTGGTGTTTCAATCGAGCGGCTCAAAAACAAAATCCGATTGGGTTATGCACGAATACGTCGCTACGTTCTTGCCTCCTGCTGATCAGGTTAAGTTAAAAAAAGTTGTTGCTATTGTTGTGAACTTG…
		Protein	MDNRVGFRFIPTDEEIVDYYLRLKNLGGSTSSHVDEAISTVDICSFEPRELPEARVRQSRKTKSGFWKKTGETAKIFRKRGNGEQIGEKRVLVFQSSGSKTKSDWVMHEYVATFLPPADQVKLKKVVAIVVNLRLISVFASYLIFLQTTYTVCKVMFRGDPTDLPSSSASAGEVEQIITHMNHYGGSEEETQIDDALRRAIDTVSTDDLNCLLNSNENDEKQRNIMFMQENRNDYRPKMSLTGVFIGHSDDDSDSDFISTTTTGSIQTSSACSSFGSSYRRIDQITDLLKSPNSTTKLMSPAQVVSKTLETSLDTSDEKNNHYEDVQGTEMGEYEIDQEVINNKRAGFFYRKIQSCIKKTLLCFSIP
BjuNAC192	BjuB043901	CDS	ATGGAGGAAAAGCCAGGGTTCGAATTCCGCCCGTACGACGATGAGCTCGTGGGTTACTATCTCCATCACAAAATTCTGGAAAACGATAGTCTCGTCGACGGAGTCATCAGAGAGATCAACAACATCTGCAGCTTAGATCCTTGGAACTTGCGCTTTCAATCGAAGATCAAATCTAGAGATCTTTTTTGGTACTTCTTGTCCCGTAGAGAAAACAACGGGAGTAAACAGAGCAGGAGGACGCCTTCTGGGTTCTGGAAGCTTACGGGAGTACCTGTCGAAGTCAAGGATCAGTGGGGTTCTCGAGGTAAGAAGATTGGTCACAAAAGGGTTCTGACGTTTCACAGTGGGAATCCGGAAAGCATCAGCAGCTCTTCTGATAAAAACAAACCCGAGTGGGTG…
		Protein	MEEKPGFEFRPYDDELVGYYLHHKILENDSLVDGVIREINNICSLDPWNLRFQSKIKSRDLFWYFLSRRENNGSKQSRRTPSGFWKLTGVPVEVKDQWGSRGKKIGHKRVLTFHSGNPESISSSSDKNKPEWVMHELHYALLPEQKRTYVICRLEYKGDDMNILSANPTDPFPTFAPTMANSASSVVDQSYQGNSGHHNTFSEYDSAYQGHQFNGNYDTQPSFQGYSEYINPTLEYDLANRSQWFSNLQKQQQQAPYSAPYQDGSDVWKQVVEENWTSLVDERTCMREDSSHYRPKNPVTGIFIDNDDDTDSTIGRDTWSSTDSVGSKDVPYPTPKDDTSPFSTVEPLPNHEAQEKPKQLELQLQLHGKEKVINKQKNDCECKLGEDSIKKAPSTTAVK…
BjuNAC193	BjuB043902	CDS	ATGGAGGGTATTGTGGGGTTTGGATTCCGTCCTACAGATGAGGAGCTGGTCGGGTTTTATCTCCATAACAAAATCCTTGGACACAACTGGCTCGTACAAGAATTCATCAGCGAGGTTAACATCTCTGACTTCGATCCTTGGAACTTGCGCTTCCAATCGAAGGTGAAATCGAGAGACATTGTGTGGTACTTCTTTTCTCGTAGGGATGGGAATGGGGACAGACAAAAGAGGAGAACGAGTTCTGGGTTCTGGAAGATTACTGGAGATCCTGTTGATGTTAAGGATCAGTGGGGAACTTGGTGTGGAGTTGCAGGTAAGATTGGTTACAAAAGGGTTTTGGTGTTCCGCATGGGAAGAAGCTCGAGCTCACAGAGCCCCAAATCTGATTGGGTCATACAC…
		Protein	MEGIVGFGFRPTDEELVGFYLHNKILGHNWLVQEFISEVNISDFDPWNLRFQSKVKSRDIVWYFFSRRDGNGDRQKRRTSSGFWKITGDPVDVKDQWGTWCGVAGKIGYKRVLVFRMGRSSSSQSPKSDWVIHEYHYTLVPENQRTYVICRLEYKGHDNILSSNPTDPVPTFVPNATNSTASGSAASQSVQENLGSFNTFFDYDSTNQGQWFCGDFNLEQPVVPSDGGICRIWDYVVEENFSRYRL
BjuNAC194	BjuB043906	CDS	ATGAATAGGTACACATTTAACCCACCTGAAGATGAGCTCATTAACTACTACTTGAATAACAAGATCACAGAAAATGATGATCCTGAGGGGAAACAAATAAACGACGTCAACATATGTCACCATGAACCAGCAGATTTACCCGGGCTGGCGAAGATAGAATCGAGTCACACTTGGTACTTCATATCGCCGGTAGAGAAGTTCGGAAAACTCAACCGGAGGAAGAGGGCATCAAAGACAGGGCACTGGAAGATAACGGGGAATAGCTGTACGATTAAGGACACTGATGGTAACCCTATCGGTTCAAAGAAGTTTCTTGTGTTCCAAGAAAACAAAAACAGAAGCTCATCTACTTTACTACCCACCACAAACCAACAACACAAGTTCACTTGGATCATCCAT…
		Protein	MNRYTFNPPEDELINYYLNNKITENDDPEGKQINDVNICHHEPADLPGLAKIESSHTWYFISPVEKFGKLNRRKRASKTGHWKITGNSCTIKDTDGNPIGSKKFLVFQENKNRSSSTLLPTTNQQHKFTWIIHEFHSFLHHPNKDAFVLCKLKKKTRSRSGVAVDASPAVTDLSPTIISDPILNHSQMLTHNKDPVEDYGGDYCNDLEELIPEIDSSRWLDHSYQFDNNHWGSFADTTHVLKL*
BjuNAC195	BjuB043908	CDS	ATGGAGGAGGAAAAGCCAGGTTTTGGATTCCGTCCGTACGAAGAGGAGCTCGTTGGTTTCTATCTCCGTCACAAAATTCTCGGAAACGACGGTCTCGTCGACGAAGTCATCAGAGCGATCGACATCTGCAGCTTCGATCCTTGGGACTTGCGCTTTCAATCGAAGATCAAATCGAGAGATCTTTTTTGGTACTTCCTGTCGCGTAGAGAAGACAACGGGGGGAGTCGACAGAGCAGGAGGACGCCTTCTGGGTTCTGGAAACTCACGGGAGATCCTGTGGATGTCAACGATCGGTGGGGAAACATGTCTGGATTTCGAGGTACGATTGGTTACAAGAGGGTTTTAACGTTCGGTAAGGGGAAAAGCAGCAGCTCCAAATCTGATTGGGTGATGCACGAG…
		Protein	MEEEKPGFGFRPYEEELVGFYLRHKILGNDGLVDEVIRAIDICSFDPWDLRFQSKIKSRDLFWYFLSRREDNGGSRQSRRTPSGFWKLTGDPVDVNDRWGNMSGFRGTIGYKRVLTFGKGKSSSSKSDWVMHEFHYTHTDLPEHKRRTYVICRLEYKGDDMSILSATNPTDPIPTFAPTMANSASSVVDQSLRGHYNTLSEYDSAAYLGHQFSGNYDAQQSLQGYSEYFNPTSEYDLANQSHWFSNLQQQAPYSAPYQDGSDVWKQVVEENWSSLVDERTMRQDPSHYRPKNPVTGIFPDSDDDTDSTIGRDTWSSTDSVGSKDGTYHTPKVYDTPSLSTVEPLHNHEAQEQPKQLELQLQGKEKVINEQKSECEWKMVEDSIKKAPSTTAVKQSWIVL…
BjuNAC196	BjuB043909	CDS	ATGGATGATATTGTGGGGTTTGGATTCCGTCCTACCGATGAGGAGCTGGTCGGTTACTATCTCCGTAACAAGATCCTTGGACATGACTGGCTCGTACAAGACTACATCAACGAGGTCAACATCTCTGACTTCGATCCCTGGAACTTGCGCTTTCAATCGAAGGTGAAATCGAGAGACCTTGTGTGGTACTTCTTTTCTCGTAGGAGTTCGAATGGGGACAGACAGAACAGGAGAACGAGTTCTGGGTTCTGGAAGATTACTGGGGATCCTGTAGAAGTTAAAGATCAGTGGGGAACATGGTGTGGAGTGAAAGGTAAGATTGGTTACAAAAGGGTTTTGGTGTTCCGCAGGGGAAGAAGCTCGAGCTCTCAGAGCACCAAATCTGATTGGGTTATGCAC…
		Protein	MDDIVGFGFRPTDEELVGYYLRNKILGHDWLVQDYINEVNISDFDPWNLRFQSKVKSRDLVWYFFSRRSSNGDRQNRRTSSGFWKITGDPVEVKDQWGTWCGVKGKIGYKRVLVFRRGRSSSSQSTKSDWVMHEYHYSVLPEDQRTYVICRLEYKGHDMSILSPNPTDPIPTFVPNATNSGASGSVVGQSVQGNSASFNTFSDYDVANHGQCFSGDFNLQQPVVPYDDNTQRIWDYVVEENFSRYGPKKPVTGIFVDVDSSDADTDTESTG
BjuNAC197	BjuB004161	CDS	AAAATGGAGAATATGGTGGGGCTCAGGTTTCTTCCGACGGACGAGGAGATCGTCGACCATTACCTCCGTCTGAAAAATCACGGTGGTTCCAACACTAGCCATGTCGATCAAGTCATTAGCACAGTCAATATCTGCAACTTCGATCCTTGGGATTTAACTCCGCAGTCGAGGATAGCGTCGAGTGATCAGGTTTGGTATTTCTTCGGACGCAAGGAAAGCAAATGCAACGGAGGAGAGCGACAGAAGAGGAAAACCAAGTCTGGTTTTTGGAAGAAAACTGGCGTTACCTTGTCTATCAAGCGAAAGAGAGGTAACCGCGAAAATGTCGGTGAGAAGAGGGTTTTGGTTTTTTACAAGAGTGGTTCCAAATCAAACTGGGTTATGCACGAGTATCATCAT…
		Protein	KMENMVGLRFLPTDEEIVDHYLRLKNHGGSNTSHVDQVISTVNICNFDPWDLTPQSRIASSDQVWYFFGRKESKCNGGERQKRKTKSGFWKKTGVTLSIKRKRGNRENVGEKRVLVFYKSGSKSNWVMHEYHHHASCLSPNESGAYTICKVQFKGEASEISSSGVGHVEHSHSLATPMNNPGGSKGLQNSSQFRGFLDHQQAMQFEAETLMDFDDLLSYDLESLLAS
BjuNAC198	BjuB003946	CDS	ATGGAAATAAACTCCAATTGTACTACACTCCCTCCAGGATTCAGATTTCATCCTACCGATGAAGAGCTCATCGTTCACTATCTCCGAAACCAGACCATGTCCAAGCCATGCCCTGTCTCCATCATCCCAGAAGTAGATATCTACAAGTTCGACCCATGGCAATTACCCGATTTAACAGAGTTTGGAGAAAACGAATGGTATTTCTTCAGCCCGAGAGAGCGAAAGTATCCGAACGGAGTCCGGCCAAACCGGGCCGCTGTTTCGGGTTATTGGAAAGCAACCGGTACAGACAAAGCAATTCACAGTGGTTCGAGTAACGTGGGTGTCAAGAAAGCTCTCGTTTTCTACAAAGGCCGACCTCCCAAAGGGATCAAAACTGACTGGATCATGCACGAGTAC…
		Protein	MEINSNCTTLPPGFRFHPTDEELIVHYLRNQTMSKPCPVSIIPEVDIYKFDPWQLPDLTEFGENEWYFFSPRERKYPNGVRPNRAAVSGYWKATGTDKAIHSGSSNVGVKKALVFYKGRPPKGIKTDWIMHEYRLHDSRKASTKLKGSMRLDEWVLCRIYKKRGAGKLLDEKEGFMDDVQIDETLAAVTNEADRRNEEEIMMMTSTKLPRTCSLAHLLEMDYMGPISHILTPFDLQHFDSNGMNESGWFGDLQVNQDEILNHHRQASMFQF
BjuNAC199	BjuB030275	CDS	ATGATGCTTGCGGTGGAAGATGTGTTGAGTGAGCTCGCCGGAGAAGAAAGAAACGATAGAGGGTTGCCACCAGGCTTCCGGTTTCACCCAACAGACGAAGAGCTCATAACTTTCTACTTAGCTTCCAAAGTCTTCCATGGAGGTCTCTGTGGCATTCACATAGCCGAAGTTGATCTCAACCGCTGCGAACCTTGGGAACTCCCCGAAATGGCCAAGATGGGAGAGAGAGAGTGGTACTTTTACAGTCTAAGGGATAGAAAATATCCCACGGGGTTAAGGACAAATAGAGCCACAACCGCTGGATACTGGAAGGCTACCGGAAAAGATAAGGAAGTCTTTGCCGGCGGCGGCGGAGGAGCGCTTGTCGGGATGAAGAAGACGCTTGTGTTCTACAAGGGT…
		Protein	MMLAVEDVLSELAGEERNDRGLPPGFRFHPTDEELITFYLASKVFHGGLCGIHIAEVDLNRCEPWELPEMAKMGEREWYFYSLRDRKYPTGLRTNRATTAGYWKATGKDKEVFAGGGGGALVGMKKTLVFYKGRAPRGLKTKWVMHEYRLETDLSHRHTCKEEWVICRVFNKTGDRKNVGIHNQISYLQNTSLSTTHRHDNHNHYQQLEILPPLLEPSKTLTNFPSLLYDDTHQNYNNNILNGSSGHNVDEFKALINPVVSQLNGVIFSPENGNYNNEEDNNFGVKTEQYSNGGNNDLDVRDYLDNPFFQEAGYGLLGLSSSPGPLMLLDSPYVL
BjuNAC200	BjuB044026	CDS	ATGGATAACATAATGCATATGCCACCAGGATTCCGATTTCATCCGACAGAGGAAGAACTCGTCGGTTATTACCTAGATAGGAAGATCAACTCAATGAAGAGTTCTTTAGATGTCATTGTAGAGATTGATCTCTACAAAATGGAGCCGTGGGATATTCAAGCGAGATGCACACTAGGGTATGAAGAGCAAAATGAGTGGTACTTCTTTAGCCACAAGGATAGGAAGTACCCGACCGGTACTAGGACCAATAGAGCCACAGCCGCCGGGTTCTGGAAGGCCACCGGCAGAGACAAGGCGGTGCTTTCAAAGAACAGTGTCATAGGAATGCGGAAGACACTTGTCTACTACAAAGGTCGAGCTCCTAATGGAAGAAAATCCGACTGGATCATGCACGAATAC…
		Protein	MDNIMHMPPGFRFHPTEEELVGYYLDRKINSMKSSLDVIVEIDLYKMEPWDIQARCTLGYEEQNEWYFFSHKDRKYPTGTRTNRATAAGFWKATGRDKAVLSKNSVIGMRKTLVYYKGRAPNGRKSDWIMHEYRLQNSELAPVQEEGWVVCRAFRKPIPNQRPLGYEPWQNQLYHVDNNSNNYSSSGTMNTSHHIGASSSSHNLNQMLMSNNHYNANNISSSMHQYGNIELPQLDSPSLSPSLGTNKDQNEGFEQEDAKSFNCVDWRTLDSLLETQVTHPQNPNALMSSFETQSYNPAQSFPSMHQNYNHEIGKRRDKLLNYMLFLRITPTLPNLFINLASPIVDVPFHIFFLATLVGLIPAAYITVRAGLAIGDLKSVKDLYDFKTLSVLFLIGFISI…
BjuNAC201	BjuB001812	CDS	ATGCCTCTACATTTTTCTTTTGACTTGGTCTGCTCCCTCAAAACACTGCCTCATCCCACAACTTTTTTATCTCTTAACATATTGGGTCCAAGTGTTATATATAAGGAGAGCAGCAGAGATATGTCAAAAGAGATTCAGCTGCCAGGTTTCAGATTCCATCCAACTGAGGAAGAGCTTCTTGATTTCTACCTCAAGAACATGGTTTACGGGAAAAGATCAAAAGTAGAAGTTATTGGTTTTCTCAACATCTATCGTCATGATCCATGGGACTTACCTCGTTTCTCGACAATAGGGGAGAGGGAATGGTACTTCTTTGTGCCAAGGGAAAGGAAGCAAGGTGATGGAGGGAGACCAAGCAGGGTAACGGAGAAAGGATATTGGAAAGCAACTGGGTCGGAT…
		Protein	MPLHFSFDLVCSLKTLPHPTTFLSLNILGPSVIYKESSRDMSKEIQLPGFRFHPTEEELLDFYLKNMVYGKRSKVEVIGFLNIYRHDPWDLPRFSTIGEREWYFFVPRERKQGDGGRPSRVTEKGYWKATGSDRKIISLSEPKRMVGLKKTLVFYTGRAPGGTKTDWVMNEFRMPDHCTLPKNVVLCKIYRKATSLKVLEQRAEMEAKMKQTRPSSPLSSWETNSFAGKEEDLMMTSFPFPQAEAMKEQNHILMLQEHKENAKNKEKQREAKRKEPSSSLKLPCGVLPIPELQLPKQGFELGQDQFLSISPWLQNITPIINLLYF
BjuNAC202	BjuB006381	CDS	ATGGAATCTTGTAGCGTTCCTCCAGGATTTAGGTTCCATCCGACGGACGAAGAGCTTGTCGGGTACTATCTAAGGAAGAAAGTCGCGTCGCAAAAGATCGATCTCGATGTCATTAGAGACATCGATCTCTACAAAATTGAACCATGGGATCTACAAGAGCGATGTCGAATCGGGTATGAGGAACAAAATGAATGGTACTTTTTTAGTCACAAAGACAAGAAATATCCAACAGGGACAAGGACTAATAGAGCGACCATGACTGGTTTTTGGAAAGCCACGGGAAGAGACAAAGCTGTTTATGACAAAACAAAACTGATTGGGATGAGGAAAACACTTGTGTTCTACAAAGGACGTGCTCCTAATGGGCAGAAATCCGATTGGATCATCCATGAGTACCGG…
		Protein	MESCSVPPGFRFHPTDEELVGYYLRKKVASQKIDLDVIRDIDLYKIEPWDLQERCRIGYEEQNEWYFFSHKDKKYPTGTRTNRATMTGFWKATGRDKAVYDKTKLIGMRKTLVFYKGRAPNGQKSDWIIHEYRLESDENAPPQEEGWVVCRAFKKKATGQTKNTETWSSSYFYDEAVSSGVNSVIDPIEYISNQQHDIFRNGFMCKQELEGMVDDLNYMHSYHQFIQLPQLQSPSLSVMKRPTSSVSISSMDNNTNYITSLDDEASFESVVSKENKRKKNKNKQVTMAGDWRELDKFVASQLMSQDRGTSDLVGHHMNHEDMEMDSLLLNEREEENRFVSELLNSNKDYDSGIAYLMNETT*
BjuNAC203	BjuB027227	CDS	ATGGAGACCTTTTGTGGGTTTCAGAAGGAAGATGAGCAGATCGATCTACCTCCTGGGTTTAGGTTTCATCCAACAGATGAAGAACTCATAAGTCAGTATCTCCATAAGAAGGTTCTTGACATCAGCTTCTCAGCTAAAGCTATTGGTGAAGTTGACTTAAACAAGTCTGAGCCATGGGAGTTACCATGGATGGCAAAAATGGGTGAGAAAGAATGGTACTTCTTCTGTGTGAGGGACAAAAAATATCCAACCGGTTTGAGGACTAACCGGGCTACTGAAGCCGGTTATTGGAAGGCGACAGGGAAAGATAAGGAGATTTACCGAGGTAAATCACTTGTTGGGATGAAGAAGACACTTGTATTCTATAGAGGAAGAGCTCCTAAAGGTCAGAAAACCAAT…
		Protein	METFCGFQKEDEQIDLPPGFRFHPTDEELISQYLHKKVLDISFSAKAIGEVDLNKSEPWELPWMAKMGEKEWYFFCVRDKKYPTGLRTNRATEAGYWKATGKDKEIYRGKSLVGMKKTLVFYRGRAPKGQKTNWVMHEYRLEGKLSAHNLPKTAKNEWVICRVFQKTAGGKKIPISSLIQIGSLGTDFSPSLLPSLTDKTKTEPVYVPCFSNQAAQVQGSTLNSFSSPIFNSIQADISHRLPLYQSLMLAQERSVQLATIDNNTRQSLEAMSVSQETAVSIDMNTDTSSDFEYGKRRLNAQADPSYSTGLVDPEPFWNY
BjuNAC204	BjuB027262	CDS	ATGGAGAGTCTCTCACACATTCCTCCCGGCTATCGATTCCATCCGACCGATGAAGAACTCGTTGACTATTATCTTAAGAAGAAAGTTGCATTTCCGGGAATGCAAGTTGATGTGATCAAAGATGTTGATCTCTATAAAATCGAGCCATGGGATATACAAGAGTTATGTGGAAGAGGGACAGGAGAAGAGAGGGAATGGTATTTCTTTAGCCACAAGGACAAGAAGTATCCAACAGGGACAAGAACCAATAGAGCAACGGGCACAGGATTTTGGAAAGCAACTGGTAGAGACAAGGCCATATACTCCAACCAAGAGCTTGTGGGGATGAGGAAGACTCTTGTTTTTTACAAAGGTCGGGCCCCAAATGGTCAGAAGTCTGATTGGATAATGCATGAATAT…
		Protein	MESLSHIPPGYRFHPTDEELVDYYLKKKVAFPGMQVDVIKDVDLYKIEPWDIQELCGRGTGEEREWYFFSHKDKKYPTGTRTNRATGTGFWKATGRDKAIYSNQELVGMRKTLVFYKGRAPNGQKSDWIMHEYRLETDENGPPHEEGWVVCRAFKKKLTTMSYNTPRTMMGSSSGQESNWFTQQMDVANSSYYHLPDLESPRMFQGSSSLHHNDNDPYGIVLSTMNATPTTLMQGDDEEDRGHIITNDDDHGHIITNDDDHGHFITNDDDHMVMMNTNTDRHRHHQSGLLLNDDHNDQVMDWQTLDKLVASQLIMSQEEEEVNKDPSDNSSSEIFHHLSEEQATIASMNASSSSSPCSFYSWPQNTNT
BjuNAC205	BjuB027428	CDS	ATGATGAGTAACCAAGTCAACAACAACACTGAAAAAGGTATAGAAGAAAATGCTCACAGAGGCGGCCACGAAAGTCGTATTCAAAATGATGATGAAGCTGATGATAATGATCAGGACATGGTCATGCCTGGATTCAGATTCCATCCCACGGAAGAAGAACTCATAGAGTTTTATCTTCGCCGTAAAGTTGAAGGCAAGCGTTTCAATGTAGAGCTGATCACTTTCCTCGATCTTTATCGCTATGATCCTTGGGAGCTTCCGGCTATGGCGGCTATAGGAGAGAAAGAGTGGTACTTCTATGTGCCAAGAGATAGAAAGTATAGAAATGGAGATAGACCAAACCGAGTAACGACTTCTGGGTATTGGAAAGCCACTGGAGCTGATCGGATGATCAGATCG…
		Protein	MMSNQVNNNTEKGIEENAHRGGHESRIQNDDEADDNDQDMVMPGFRFHPTEEELIEFYLRRKVEGKRFNVELITFLDLYRYDPWELPAMAAIGEKEWYFYVPRDRKYRNGDRPNRVTTSGYWKATGADRMIRSETYRPIGLKKTLVFYSGKAPKGTRSGWIMNEYRLPHHDTEKYQKAETSLCRVYKRPGVEDHPSLPRSTSTRLHNHDSSSRLAARQQQQHLPSSSNHSDNNLINNNNLDKLSTEYSGDGSTITTTNSNSDVTIALANQNIYRPMPYGASNTPIISNQEDDETAIVDDLQRLVNYQISDGGSNINHQYYQIAQQFHNQQQLNANANALQLVTAATTATLTPQTQAALAMNMIPAGTIPNNALWEMWNPLVPDGNKDHYTNIPFK
BjuNAC206	BjuB027588	CDS	ATGGGAAGTTCATGCTTACCTCCAGGGTTCCGTTTTCATCCTACTGATGAAGAACTCATCAACTATTACTTGAAAAGAAAAGTCGAAGGTCTTGAGATCGAGCTTGAAGTCATTCCCGTTATTGATCTTTATAAATTTGATCCTTGGGAGTTGCCAGGTTCACAACATTTTTACAAGGGAGCTTTTGTGTTATGCCGTGTGGCTAAAAAGAATGAGATTAAGACTAGTTCGAAAATCCGAGGAAACCTAAGTGAACAAACACTTGGATCAGGAGAAAGTTCTGGTTATTCTAGTCGAGTGACTTCACCTAGTCGTGATGGAACGATGCCGTTTCAATCATTTGTCAATCCGGTTTCTACTGAAACAGACTCCTCCAACATTTGGATTTCACCTGATTTC…
		Protein	MGSSCLPPGFRFHPTDEELINYYLKRKVEGLEIELEVIPVIDLYKFDPWELPGSQHFYKGAFVLCRVAKKNEIKTSSKIRGNLSEQTLGSGESSGYSSRVTSPSRDGTMPFQSFVNPVSTETDSSNIWISPDFILDSSNDYPQIQDFTSEYLQDFDFPVIGQEVDFPASTLHTNVDGNMDESMKTGYWTNYGYDQTGLFGYSELS
BjuNAC207	BjuB027783	CDS	ATGACCATGAGTAACCAAGTCAACAACAACAGTGAAAAAGGTATAGAAGAAGATGCACATAGAGGGGGACACGAGAATCATGCCCAAAATGATAATGAAGCTGATGATCATGATCATGACATGGTCATGCCTGGATTCCGATTCCATCCCACCGAAGAAGAACTCATAGAATTTTATCTTCGCCGAAAAGTCGAAGGCAAACGTTTCAATGTAGAACTCATCATATTCCTCGATCTTTATCGCTTTGATCCTTGGGAACTTCCAGCTATGGCGGCTATAGGAGAGAAAGAGTGGTACTTCTATGTGCCAAGAGATCGAAAGTATAGAAATGGAGATAGACCAAACCGAGTAACGACTTCAGGGTATTGGAAAGCCACCGGAGCTGATCGGATGATCAGA…
		Protein	MTMSNQVNNNSEKGIEEDAHRGGHENHAQNDNEADDHDHDMVMPGFRFHPTEEELIEFYLRRKVEGKRFNVELIIFLDLYRFDPWELPAMAAIGEKEWYFYVPRDRKYRNGDRPNRVTTSGYWKATGADRMIRSETSRPIGLKKTLVFYSGKAPKGIRTSWIMNEYRLPHHETEKYQKAEISLCRVNKRPGVEDHPSLPPFLSTRHHNRSSSSSSSNPSDNNLNNNNNPEKLSTEYSGDGSTTTTTTTTNSNSEVTIALANQNIYRPMPYGASNTPMISTSNKEDDDENEIVDDLQRLVNYQISDGSSNINHQYYQVAQQFHNQQQLNVNALQLVAAATTAALVPQPQAALAMNMIPGGTIPNNALWDLWNPLVPDGNKDHYTNTLFREFN*
BjuNAC208	BjuB028305	CDS	ATGAATTCCCTTTTCGAACATGTCCTCGCTGGCTTCAGATTTCATCCAACCGATGAAGAACTTGTAGACTACTACCTAAGGAAAAAGGTTGCATCAAAGAGAATAGAAATCGATTTCATCAAAGACGTTGATCTCTACAAGATTGAGCCATGGGATCTTCAAGAGTTATGCAAAATAGGAAATGAAGAGCAAAGTGAATGGTACTTCTTTAGCCATAAAGACAAGAAGTATCCCACGGGAACTCGAACCAATAGAGCGACAAAAGCAGGATTCTGGAAAGCCACTGGAAGAGACAAGTCTATATATTTAAGACATGGTCTTATCGGTATGAGGAAGACACTCGTGTTTTACAAAGGAAGAGCCCCAAATGGACAGAAATCGGATTGGATCATGCACGAG…
		Protein	MNSLFEHVLAGFRFHPTDEELVDYYLRKKVASKRIEIDFIKDVDLYKIEPWDLQELCKIGNEEQSEWYFFSHKDKKYPTGTRTNRATKAGFWKATGRDKSIYLRHGLIGMRKTLVFYKGRAPNGQKSDWIMHEYRLESNENGTPQEEGWVVCRVFMKRLAATMRKMGDYDSSPSHWYDDQLSFMASELDSNPQNRTLHNHHLYNRHHHQQALPYGLDASSAYTLINNLNLQCKQELELLYNHMVQYQQKNDPFDDSMFIQLPQLESPNSNCNSLPYGSSNNGNNTRYIGNLQQSSNLTHEEHMQQGGQSLRSVCYDQGDQASTDWRVLDKFVASQLSSEDVAAAASASTSIHQNNNKIDARNTDYQVHEGMNMLENDSERVVDLG*EHANAHAGINSSS…
BjuNAC209	BjuB028366	CDS	ATGGCGGAAGAGCTTACCATCGGGTTTCGCTTCTATCCCACGGAAGACGAACTGGTAGCTTTCTACCTACGAAAACAGCTCGAAGGAAGGAGTGATGATTCAATGCACCGTGTCATACCAGTTCTAGACGTCTTTGAGGTCGAGCCAAGTCATCTTCCAAATGTTGCGGGAGAGAGATGTCGAGGAGATGTAGAGCAATGGTTCTTCTTTGTGCCAAGACAAGAACGGGAAGCAAGAGGAGGCAGACCAAGTAGAACCACTGGTTCAGGGTACTGGAAAGCGACTGGATCACCTGGTCTTGTCATTTCCAAAGATAACCGAATGATTGGAGTCAAGAAAACTATGGTTTTCTACACTGGAAAAGCACCAACAGGAAGGAAAACAAAATGGAAGATGAAT…
		Protein	MAEELTIGFRFYPTEDELVAFYLRKQLEGRSDDSMHRVIPVLDVFEVEPSHLPNVAGERCRGDVEQWFFFVPRQEREARGGRPSRTTGSGYWKATGSPGLVISKDNRMIGVKKTMVFYTGKAPTGRKTKWKMNEYKAVDETVNFSTIPKLRDEFSLCRVYITSGSSRAFDRRPVGSFQTERMLTSDVGVAETSFRVGSSPETSMSGGEHVDLSVNTEMVDGLTEPMWEWDQLNWS*
BjuNAC210	BjuB046939	CDS	ATGAGCAAGAGTAATCATGCTGCTTCGGTGACGGGTTCGGATATAATAGATGCAAAGATCGAAGAACATCAACTTTGTGGATCCAAGAAGTGTCCCAGCTGCGGCCACAAGCTCGAGGGGAAACCACAGGATTGGGTTGGTTTACCCGCAGGAGTGAAATTTGACCCAACAGATCAGGAATTGATAGAACATTTAGAGGCAAAAGTCTTAGGGAAAGACATTAAATCTCACCCTCTCATTGACGAATTCATCCCCACCATTGAAGGCGAAGACGGCATTTGCTACACTCATCCCGAGAAGCTTCCCGGAGTGACTAGAGATGGTTTAAGCAGACACTTCTTTCATAGACCATCAAAGGCGTATACGACGGGAACAAGAAAGCGAAGGAAGATTCAAACG…
		Protein	MSKSNHAASVTGSDIIDAKIEEHQLCGSKKCPSCGHKLEGKPQDWVGLPAGVKFDPTDQELIEHLEAKVLGKDIKSHPLIDEFIPTIEGEDGICYTHPEKLPGVTRDGLSRHFFHRPSKAYTTGTRKRRKIQTECDNNMQGSGSSGETRWHKTGKTRPVMVNGKQKGCKKILVLYTNFGKNRKPEKTNWVMHQYHLGTHEEEKEGELVVSKIFYQTQPRQCNWSSTSSLNAIGGGGGEANSGGGGGEYLMRRDSGTTSGGSCSSSREIMNVNPLNRSDEVGGAMAVPAAATAVAAGLPSYAMDQLSFVPFMKSFDEMARREAPQTGHATCEDAMAEQHRLRHHRHQASSSATSNHGVHDHHHPQHHHQQQQQRHHAFNISQPTHPISTIISPSPSLHHA…
BjuNAC211	BjuB028767	CDS	ATGAATTCATTTTCTCACGTTCCCCCGGGTTTTAGATTTCACCCAACAGACGAAGAACTTGTAGACTACTACCTAAGAAAAAAAGTTGCATCAAACAGAATAGAAATCGATTTCATAAAGGACATTGATCTTTACAAGATTGAGCCATGGGATCTTCAAGAGTTGTGTAAAATTGGACATGAAGAGCAGAGTGATTGGTACTTCTTTAGCCATAAAGACAAGAAGTATCCCACCGGGACTCGAACCAATAGAGCAACAAAAGTAGGGTTTTGGAAAGCCACTGGAAGAGATAAGGCTATATATTTGAGGCATAGTCTTATTGGCATGAGGAAAACACTTGTTTTTTACAAGGGAAGAGCCCCAAATGGACAAAAATCCGATTGGATCATGCATGAATAC…
		Protein	MNSFSHVPPGFRFHPTDEELVDYYLRKKVASNRIEIDFIKDIDLYKIEPWDLQELCKIGHEEQSDWYFFSHKDKKYPTGTRTNRATKVGFWKATGRDKAIYLRHSLIGMRKTLVFYKGRAPNGQKSDWIMHEYRLETDENGTPQEEGWVVCRVFKKRLAAVRRMGDYDSSPSHWYGDQLSFMASDLETNGPRRILPNHQQQHQYEHQQQLPYGLNASTYTLKNPNLQCKQELELQYNHLQSNLAHEEQLNQGNQSLSSLYMNGGNEQGMDQITDWRVLDKFVASQLSNEEAATASVSLQNNAKDTTNVEYQVNEEEDQKRVSDMGEEYAASTSSSCQIDLWK*
BjuNAC212	BjuB042566	CDS	ATGAGCTGGTGTGATGGTTCAGATGACCTCAATCTTGAAAGAGCATCCAATATTGATCATCCATCGATTCAACTCAAAGATCAATCTCAATCATGTGTCACGAGCCGTCCAGATTCAAAGATTATCGTTGAATCTCCCATTATGACTTGTTCTTCTTGTGGACATAAGATGCATCAACAAGACGACCAGGCTTACACGACGGGAACACGAAAACGTAGAAAAGTGAGCACAGACGAGGAAGGGCACGAGACACGGTGGCACAAAACGGGAAAGACCCGACCAGTTTTGTCTCAGTCAGGAGAAGCTGGTTTCAAGAAGATCCTAGTGCTCTACACGAACTACGGTCGCCAGAAGAAGCCCGAGAAGACGAACTGGGTGATGCATCAGTATCACTTAGGC…
		Protein	MSWCDGSDDLNLERASNIDHPSIQLKDQSQSCVTSRPDSKIIVESPIMTCSSCGHKMHQQDDQAYTTGTRKRRKVSTDEEGHETRWHKTGKTRPVLSQSGEAGFKKILVLYTNYGRQKKPEKTNWVMHQYHLGHSEDEKDGEPVLSKVFYQTQPRQCGGSTETKPKNLVNLNRFNYENLQAGFGYEHGGKSEETTQVIRELVVREGDGSCSFLSFTCDASKGKESFMKNQ
BjuNAC213	BjuB042543	CDS	ATGTATGAATACAACAACATGTATGAATACAACGATGAAGATGGAGGGATTCAGTTTCAACCCTACGACGACCAACTCATCAATTTTTATTTAATCCCCAAGCTGCAAGGTAAACCGTGTAGAGAGATCACTACGAAGGATGTTTATTCAAAGGAGCCATGGTTGCTGGATCATCCCATGGGTTCGTTTTTCAAGAAGAACGAGTGGTACTACTTTGTGACGAGGACTCAACTCTCTAAGAAGAAAATTGGTTGTGGTAAGAAAGCGAAACGGATGATCACCCGAGACGACGATAGTGGGTCCTGGAAAGCTAATGCGAAAGACGAGATCAGGGACAAGGAAACAAATATGGTCATTGGTGAAAAGAAAACCCTAGCTTTTGTTACAAGTAACGTAAAT…
		Protein	MYEYNNMYEYNDEDGGIQFQPYDDQLINFYLIPKLQGKPCREITTKDVYSKEPWLLDHPMGSFFKKNEWYYFVTRTQLSKKKIGCGKKAKRMITRDDDSGSWKANAKDEIRDKETNMVIGEKKTLAFVTSNVNNKKKQKMGDGTSCDVSRDSESWIMTEYMLPKEKDKFHELVICKIHVIKNSKKKKDDHNEACTSSNHHHHVSVLASSFSDQQLQYPINEAHLHEASTSHHHHQHHIESSTSDR
BjuNAC214	BjuB001542	CDS	ATGAGCTGGTGTGATGGTTCAGATGAAAACTACGACCTCAATCTTGAAAGAGCATCCAACATTGATCATCCATCGATTCAACAAAAAGACCAATCTCAATCATGTGTCACGAGCCGTCCAGATTCAAAGATTATCGTTGAATCTCCCATCATGACTTGTTCTTCTTGTGGACATAAGATGCATCAACCAGACGACCAGGCGTACACGACGGGAACACGGAAACGTAGAAAAGTGAGCACAGACGAGGAAGGCCACGAGACACGGTGGCACAAGACAGGAAAGACCCGACCAGTTTTGTCTCAGACAGGAGAAGCTGGTTTCAAGAAGATCCTAGTGCTCTACACGAACTACGGTCGCCAAAAGAAGCCCGAGAAGACGAACTGGGTGATGCATCAGTAT…
		Protein	MSWCDGSDENYDLNLERASNIDHPSIQQKDQSQSCVTSRPDSKIIVESPIMTCSSCGHKMHQPDDQAYTTGTRKRRKVSTDEEGHETRWHKTGKTRPVLSQTGEAGFKKILVLYTNYGRQKKPEKTNWVMHQYHLGHSEDEKDGEPVLSKVFYQTQPRQCGGSTETKPKNLVNLNRFNYENLQAGFGYEHGGKSEETTQVIRELVVREGDGSCSFLSFTCDASKGKESFMKNQ
BjuNAC215	BjuB004598	CDS	ATGAGTTCGATGAATGGAGGTGTACCGCCAGGTTTCCGATTTCACCCAACAGACGAAGAACTTCTTCATTACTACTTGAAAAAAAAGATTTCTTATGAAAAGTTCGAGATGGAAGTCATAAAGGAGGTTGATTTGAACAAGATTGAGCCGTGGGATTTACAAGATAGATGCAGAATAGGTTCAACGCCTCAAAGCGAGTGGTATTTTTTCAGCCACAAGGATAAGAAATATCCAACAGGTTCGAGGACGAACCGTGCGACTCACTCAGGTTTTTGGAAGGCGACGGGACGTGACAAATGCATAAGAAACTGTTACAATAAGATAGGCATGAGGAAGACTCTTGTCTTCTATAAAGGAAGAGCTCCTCATGGCCAAAAGACCGATTGGATCATGCACGAG…
		Protein	MSSMNGGVPPGFRFHPTDEELLHYYLKKKISYEKFEMEVIKEVDLNKIEPWDLQDRCRIGSTPQSEWYFFSHKDKKYPTGSRTNRATHSGFWKATGRDKCIRNCYNKIGMRKTLVFYKGRAPHGQKTDWIMHEYRIEDTNDEPSEDGWVVCRVFKKKNLFKVGNDAGSSINNNRLEAQNNFVRRENTYHGVTAFELNNPGEIGLHQYQPPMFQSQAILTSPHQKKPISIGYDYSLALLQRESESEGVQHHQACEQSGVEVGTCKSVGEGGTVTCHMADHDDSSRAMRFDKDEGNNNSSSVQPSSNLLSLRGENGFLGLF
BjuNAC216	BjuB014508	CDS	ATGGAATCAGTTGATCAGTCATGTAGTGTTCCTCCGGGATTCAGGTTCCATCCAACAGACGAAGAGCTCGTTGGCTACTATTTGAGGAAGAAAGTGGCATCACAAAAGATCGATCTTGATGTCATTAGAGATATCGATCTCTACAGAATCGAACCATGGGATTTACAAGAGAAATGCCGAATCGGATATGAGGAACGAAATGAATGGTATTTCTTCAGCCACAAAGATAAGAAATATCCAACAGGAACAAGGACGAACAGAGCGACCATTGCTGGTTTTTGGAAGGCCACAGGTCGGGATAAGGCTGTTTATGACAAGTCAAAACTAATCGGTATGAGGAAAACACTTGTATTCTACAAAGGAAGAGCTCCCAATGGCCAAAAAACAGATTGGATTATG…
		Protein	MESVDQSCSVPPGFRFHPTDEELVGYYLRKKVASQKIDLDVIRDIDLYRIEPWDLQEKCRIGYEERNEWYFFSHKDKKYPTGTRTNRATIAGFWKATGRDKAVYDKSKLIGMRKTLVFYKGRAPNGQKTDWIMHEYRLESDENAPPQEEGWVVCRAFKKKPTTGQAKNTETWRSSYFYDELPSGVGSAMEPLNYVSKQKQNIFAQDLLFKQELEGSDIGLNFIHCDQFIQLPQLESPSVPNMKRPMSSTSITSSEKIHNKYKRPLIEEDELINSQHKDKRKRTSVVTTDWRALDKFVASQLMSQEHGVLDFGGHQEDDIKNTGHCNNEESINNNGIEMASSSLLSDREEENRFISGFLCTNLDDDLYRDLHV
BjuNAC217	BjuB040548	CDS	ATGAACAAGAGTAATCCTGCTGGTTCGGTGACCGGCTCGGATATAATTGACGCAAAGATCGAAGAGCATCAACTCTGTGGATCCAAGAAGTGTCCCAGCTGCGGCCACAAGCTTGAGGGCAAACCACAGAATTGGGTTGGTTTACCCGCAGGAGTGAAATTTGACCCAACGGATCAAGAGTTGATAGAACATTTAGAGGCAAAAGTCTTCGTTAAAGACAATAAATCTCACCCTTTAATTGACGAATTCATCCCGACCATTGAAGGCGAAGACGGCATTTGCTACACACATCCCGAGAAACTTCCCGGAGTGACTAGAGATGGTTTAAGCAGACACTTCTTTCATAGACCCTCAAAGGCGTATACGACGGGAACAAGAAAGCGAAGAAAAATTCAAACA…
		Protein	MNKSNPAGSVTGSDIIDAKIEEHQLCGSKKCPSCGHKLEGKPQNWVGLPAGVKFDPTDQELIEHLEAKVFVKDNKSHPLIDEFIPTIEGEDGICYTHPEKLPGVTRDGLSRHFFHRPSKAYTTGTRKRRKIQTECDSNNMHGSGSSGETRWHKTGKTRPVMVNGKQKGCKKILVLYTNFGKNRKPEKTNWVMHQYHLGTHEEEREGELVVSKIFYQTQPRQCNWSSSTSSLNAIGGGGGEANSGGGGEYNMRRDSGTTSGGSCSSSREIVNVNPQNRSEEVCGVGGGIMAVAAAAAAVAAGLPSYAMDQLSFVPFMKSFDEVARRETLQTEQATCEDVMAEQLRHRHQESPSSTSHHHHHHHHQQHQGYHAFNISQPTHPMSTIISPSTSLHHAPINIL…
BjuNAC218	BjuB040487	CDS	GGTGTGAGCAAGGACGGGACGGTCCGTCATTTCTTCCACCGACCGTCGAAGGCATACACGACGGGCACAAGAAAGCGACGTAAAGTCCACACTGACTCCGAAGTCGGTGGCGAAACACGGTGGCACAAGACCGGAAAAACACGGCCTGTTCTCACCGGAGGAAGAGTGAGAGGCTTCAAGAAAATCCTAGTGCTGTACACAAACTACGGCAAACAAAAAAAGCCGGAGAAGACCAATTGGGTCATGCATCAATATCATCTTGGCACCAACGAAGAAGAGAAGGAAGGCGAGCTCGTCGTCTCCAAAGTATTCTACCAGACTCAACCACGCCAATGCGGTGGCTCGGTTGCTGCCGCAGCCACTGCAAAGGAGCGGCCTCACCTCCATGGCCACGGCCAT…
		Protein	GVSKDGTVRHFFHRPSKAYTTGTRKRRKVHTDSEVGGETRWHKTGKTRPVLTGGRVRGFKKILVLYTNYGKQKKPEKTNWVMHQYHLGTNEEEKEGELVVSKVFYQTQPRQCGGSVAAAATAKERPHLHGHGHHLGGDGRHIHYQLHHNNGNVKGNGGGGSAGAGDYYNNIPAIISFNQTGIQNHLVHDSQAFIP
BjuNAC219	BjuB040417	CDS	ATGGGTGTTAGAGAGAAGGATCCGTTAGCCCAATTGAGCTTACCTCCAGGTTTTCGTTTTTACCCGACAGATGAAGAGCTTCTTGTTCAGTATCTCTGTCGGAAAGTCGCAGGCTATCATTTCTCTCTCCAGATCATCGGAGATATTGATCTCTACAAGTTCGATCCTTGGGATTTGCCAAGTAAGGCCTTGTTTGGGGAGAAGGAATGGTACTTCTTTAGCCCGAGAGATCGTAAATATCCGAACGGGTCAAGACCCAATAGAGTAGCTGGATCGGGTTACTGGAAGGCAACGGGTACCGACAAGATCATCACGTCGGATGGTCACCGTGTCGGGATTAAAAAAGCTCTGGTTTTCTACGCCGGGAAAGCTCCAAAAGGCACGAAAACGAACTGGATT…
		Protein	MGVREKDPLAQLSLPPGFRFYPTDEELLVQYLCRKVAGYHFSLQIIGDIDLYKFDPWDLPSKALFGEKEWYFFSPRDRKYPNGSRPNRVAGSGYWKATGTDKIITSDGHRVGIKKALVFYAGKAPKGTKTNWIMHEYRLIEHYRSHGSSKLDDWVLCRIYKKTSASQRQAVASPVQACLEDHSTNGSPSSSSSQLDDVLDSFPEMKGRAFDLPRMNSLRTLLDGNFDWASLAGLNPMPELAPMTNGLSSYGGYHAFQSAESGCRNYSQVDQEQNSSELTQSFGYGSSGFGLSGQIYEFREGERLM
BjuNAC220	BjuB013524	CDS	ATGCAATTGGGGAGTTCATGTTTACCTCCAGGATTTAGATTCCATCCAACAGATCAAGAGCTCATAGGCTATTACTTAACTAGAAAAACAGAAGGTCTCGAGATCGAGCTTGAAGTCATTCCTGCTATTGATTTATACAAATTTGATCCTTGGGAGTTACCAGATAAATCTTTCCTTCCTAATAGGGACATGGAATGGTTCTTTTTCTGTCCAAGGGACAAAAAGTATCCAAACGGTTTACGAACCAATAGGGCTACAAAAGCCGGTTACTGGAAACCAACTGGTAAAGATCGAAAAATAACTTGTAGATCATCGGGTGTTATAACCGGATACCGGAAAACACTAGTTTTCTATGAAGGTCGTGCTCCATTGGGCGAGAGAACTAATTGGTTTATGCAT…
		Protein	MQLGSSCLPPGFRFHPTDQELIGYYLTRKTEGLEIELEVIPAIDLYKFDPWELPDKSFLPNRDMEWFFFCPRDKKYPNGLRTNRATKAGYWKPTGKDRKITCRSSGVITGYRKTLVFYEGRAPLGERTNWFMHEYRLNDDDLSQKSSKFKGAFALCRVVKKNQLKRTLKNKNEQAVGSGCSSLATSPCRDGTTQFQSFNPSSSTTTNKSSSMWISPDFILDSSKDYPQIQEVASEYFPNFHFPVNVANHHVGLPVSSSYLNIDQDIDQSMQTGYPNYEYDQTGSSGSSNLF
BjuNAC221	BjuB009534	CDS	ATGACTGATCAGGTTTTGCCGGCGGCGTCGGAGGCAGTACTGCCGAGTGAGGCGGGAAGAGTTTTCGCTCCTGGATTTCGATTTCGTCCAACCGATGAAGAACTCATTAGCTATTACTTAAAGATGAAGGTTCAGGGCAAACCCATATTCCTTGATGCGATTGGGGAAGTCGATGTTTACAAGCACGACCCCTCTGACTTACCAGCATGGTTCTTCTTCACTACTCTGGAAAAGCACGGCAAGCGAGAAACAAACAAAGGCTACTGGATCCAGAAAGGAAAAGACAAGAAAATCAAGCGCGGAGGAGACAATGAGTTGATCGGTATGGTCAAGAGGCTTTTGTTTAACAGAGGGTGTGCTCCAAACGGTCAACGAACCTATTGGGTGATCCATGAGTAT…
		Protein	MTDQVLPAASEAVLPSEAGRVFAPGFRFRPTDEELISYYLKMKVQGKPIFLDAIGEVDVYKHDPSDLPAWFFFTTLEKHGKRETNKGYWIQKGKDKKIKRGGDNELIGMVKRLLFNRGCAPNGQRTYWVIHEYRLVDDGHGLKTDAYVLCRVTHNPKSRTLRGNINAPFSGHESGDDEKIQQESHSRSKILFDLNELPREFDDPKTVDQDDNSDACIPLNKEPFIRYRRKRQINSSGSYGNSSKITSETIRSVAESMLGESEPVPADTTMAVPTSSYTELTKDLQKEKQQMAMERERYKLEINALRTEIGESKKNNNNNKEQ*
BjuNAC222	BjuB012462	CDS	ATGGGGAAAACTCAGCTGGCTCCTGGATTCCGGTTTCATCCCACTGATGTCGAACTCGTGAGGTATTACTTGAAGAGGAAGGTGTTAGGGAAAAAGCTCCTCGTTGATGCAATTGCTGAACTTGACATTTACAAGTTCGAGCCTTCTGATTTACCCGACAAGTCCTATATAAAGAGTGGGGATCTTAAGTGGCACTTCTTCTGCCCAAGGGAAAAGAAATATTCAACTGGAGTTAGGGCAAACCGTGCAACTGCGTGTGGTTACTGGAAGACCACAGGGAAGGACAGAGATGTTTTGTGCAATGGTGAAGTTGCGGGAAAGATTAAGACTCTGGTTTATCACTTTGGCAAGTCTCCTCGTGGAGAGCGGACTGATTGGGTTATGCATGAATACAGGCTT…
		Protein	MGKTQLAPGFRFHPTDVELVRYYLKRKVLGKKLLVDAIAELDIYKFEPSDLPDKSYIKSGDLKWHFFCPREKKYSTGVRANRATACGYWKTTGKDRDVLCNGEVAGKIKTLVYHFGKSPRGERTDWVMHEYRLEDKALTQKNVPQDTYVLCVLFKKDGPGPRNGAQYGAPFKDEDWSDGEQHTDVPAINHPAILHGETSLVVASSHVPNKDCFGGMISESCVSDFVPAATTTSDLPQLNDAANTPMPAAPLLDSNNIASLAPPTLEAPSNYDDIYSMLDLFVDEDEYLRFSELNNSEIRHDANVSAPICLGEGEGIFSDLPDFSNMQHNSMPRTPSYDLIENSELYLELQDLTAPLAPPQIGNASDPYLSHQGQFDFSAAANDDDPYVFSASMGHGPDI
BjuNAC223	BjuB012456	CDS	ATGAAAGCAGAGCTAAACTTACCAGCAGGATTCCGATTCCATCCGACGGACGAAGAGCTCGTGAATTTCTACTTGTGCCGTAAATGCGCATCGGAGCAGATCTCAGCTCCGGTTATCGCCGAAATCGATCTCTACAAGTTCAATCCTTGGGAGCTTCCTGAGATGTCTCTGTACGGAGAGAAAGAGTGGTACTTCTTCTCACCTAGAGATCGGAAATACCCAAACGGTTCGCGTCCTAACCGAGCAGCAGGATCCGGTTATTGGAAAGCCACCGGAGCTGATAAACCGATCGGTAAACCGAAGACGTTGGGTATAAAGAAAGCTCTCGTCTTCTACGCTGGGAAAGCTCCTAAAGGGATTAAAACGAATTGGATTATGCACGAGTATCGTCTCGCTAAT…
		Protein	MKAELNLPAGFRFHPTDEELVNFYLCRKCASEQISAPVIAEIDLYKFNPWELPEMSLYGEKEWYFFSPRDRKYPNGSRPNRAAGSGYWKATGADKPIGKPKTLGIKKALVFYAGKAPKGIKTNWIMHEYRLANVDRSASVHKKNNLRLDDWVLCRIYNKKGTMEKYYPADEKPKAMAAQSSSPFDTSDSTYPTLQEDDSSSSGGHVVSPDAREVQSEPKWGELENAFDTSMFGGSMDLLQSEAFVPQFLYQPSDYFNSWQDSPEQKPFLNWSFAPQG
BjuNAC224	BjuB012401	CDS	ATGGAAGCATTTAGTGGTTTTCACAAGGAAGATGATGAGCAGATGGTTTTGCCTCCTGGGTTTAGGTTCCATCCAACAGACGAAGAACTCATCACCCACTATCTCCACAACAAGGTTCTCAACATTGATTTCTCAGCTAAAGCTATTGGTGAAGTGGATTTGAACAAAGCTGAGCCATGGGAGTTGCCATATAAAGCAAAAATGGGTGAGAAAGAATGGTACTTTTTCTGTGTGAGGGATAGAAAGTATCCAACCGGTTTGAGGACTAACCGGGCAACCCAAGCCGGTTATTGGAAGGCTACAGGGAAGGATAAGGAGATTTTCAGAGGCAAATCACTAGTTGGTATGAAGAAAACACTTGTTTTCTACAGAGGAAGAGCTCCAAAAGGGCAGAAAACA…
		Protein	MEAFSGFHKEDDEQMVLPPGFRFHPTDEELITHYLHNKVLNIDFSAKAIGEVDLNKAEPWELPYKAKMGEKEWYFFCVRDRKYPTGLRTNRATQAGYWKATGKDKEIFRGKSLVGMKKTLVFYRGRAPKGQKTNWVMHEYRLDGKLSAHNLPKTAKNEWVICRVFHKTAGGKKIPISTLIQIGSYGGSSLPPLTDSSPYNDKTKTEQTYVPCFSNQTETRGTLLNCFSNNPALCSIPLYQPQSLHVSDPVLTQEQPVSQAMFENNRRQSFKTLSISQETGVSNTDTSSGYELGRKEFNHQEVPSSSTGPVDLEPFWSY*
BjuNAC225	BjuB012046	CDS	ATGGACATTCCGTATGACCACGGAGGAGACAACCAATTTCTTCCTCCGGGTTTCAGGTTTCATCCGACAGATGAAGAGCTCATCACTCATTACCTCCTCCGTAAGGTCCTCGACGGCTGCTTCTCAAGCCTTGCCATCACAGAGGTCGATCTCAACAAGTGCGAGCCTTGGCAACTTCCCGGGAAAGCTAAGATGGGAGAGAAAGAATGGTACTTTTTTAGCCTCCGTGACCGGAAATATCCGACGGGACTGAGAACGAACAGAGCAACGGAGGCTGGTTACTGGAAAGCTACCGGAAAAGATAGAGAGATTTATAGTTCAAAGACTTCTGCACTTGTTGGGATGAAAAAGACTCTTGTATTCTACAAAGGACGAGCTCCTAAAGGAGAGAAGAGCAGT…
		Protein	MDIPYDHGGDNQFLPPGFRFHPTDEELITHYLLRKVLDGCFSSLAITEVDLNKCEPWQLPGKAKMGEKEWYFFSLRDRKYPTGLRTNRATEAGYWKATGKDREIYSSKTSALVGMKKTLVFYKGRAPKGEKSSWVMHEYRLEGKFSYHFISRISKDEWVISRVFKKTGLANTGASAGASISVGSGAGTSKKTKIPSNISTTCRDQPSSPSSVSLPPLLDPTTTLSYTDSSWSYDSRSTNTTVTTTAITEHVSCFSTATTTTALGLDVNVDSFNHLLPPASPGFDPFPRFVSRNVSPLSNFRSFQENFNHFPYFGSSSASTITTSVNLPSSHGGTGMNYWLQTTAEENDTKAGLLNGGLDCVWNY
BjuNAC226	BjuB030231	CDS	ATGAGTTGGTGTGATGATTCAGATGATAACTACGATCCCAATCTTGAAAGAGCATCCAACATTGATCATCCATCAATTCAACTCAAAAACCAATCTCAATCATGTGTCACGAGAGGTCCAGATTCCAAGATTATCGTTGAAGCTCCCATCGTCATGACTTGTTCTTCTTGTGGACAAAAGATCCATCAACAAGACGAACAGGTTGGCAGTATCAAAGATTTACCAAGCTTACCGGCAGGAGTAAAATTCGACCCATCCGATAAGGAGATCCTTAAGCATTTGGAGGCAAAAGTATCATCCGATAAAAAAAAAATTCATCCATTGATCGATGAATTTATACCGACGCTTGAAGGAGAGAATGGAATTTGTTATACGCATCCTGAGAAACTTCCTGGAGTA…
		Protein	MSWCDDSDDNYDPNLERASNIDHPSIQLKNQSQSCVTRGPDSKIIVEAPIVMTCSSCGQKIHQQDEQVGSIKDLPSLPAGVKFDPSDKEILKHLEAKVSSDKKKIHPLIDEFIPTLEGENGICYTHPEKLPGVSKDGQVRHFFHRPSKAYTTGTRKRRKVSTDEEGHETRWHKTGKTRPLLSQAGVAGFKKILVLYTNYGRQKKPEKTNWVMHQYHLGHSEDEKDGEPVLSKVFYQTQPRQCGGSTEPKPKSRVNLNRFSYENHAGFGYDHGGRNEESTQVIRELVVREGDGSCSFLSFTCDANKGKESFMKKL*
BjuNAC227	BjuB011061	CDS	ATGGAGAATAATCTGGTGGGATATAGATTTAGTCCTACTGGAGAGGAACTGATCAACCATTACCTCAAGAACAAGATTCTTGGTAATTCATGGCTCGTCGACCATGCCATTAGCGAGGTCAACATCTGTCGTTACCAACCATGGTTTTTGCCTTCGTTATCGAAGCTCGAATCGAAGGATCTTGTATGGTACTTCTTCTCTCCTAAGGAGTACACGTCTGAGAAGAAGAATGTAACGAAGAGAACTACACCTTCTGGATATTGGAAAGCTACAGGGGTTGATAGAAAAATCAAGGATAGGAGAGGAAATGGTGTTGAGATTGGTATTAAGAAGACGCTTGTGTACTATGAAGGTAGGGTTCCTAATGGAGTTTGGACTCCTTGGGTCATGCACGAGTAT…
		Protein	MENNLVGYRFSPTGEELINHYLKNKILGNSWLVDHAISEVNICRYQPWFLPSLSKLESKDLVWYFFSPKEYTSEKKNVTKRTTPSGYWKATGVDRKIKDRRGNGVEIGIKKTLVYYEGRVPNGVWTPWVMHEYHIMSLPLNQRTYVICQVMYKGDGGDSLYGNNSNEPSSSMVSDSNTFRAINTSPEVEQQCQEDGMSMYDLLIPLNQQEDLSPCNVFNPNKIFTDNNNCYPQTPYGDDYWNGLLDYNGGNFEDVFRNQELIMQENQSNHRPKRPLTGIIVDDSCSDSDAESISATSYRGTSSPGDSDGSVDEIMWLRKGSSKDIQTSINGKTRGPRFTRRTIPSKQEVKEGKSKANDDASLDNKALSSMVKTEKKGWFITEEAMQRNHKNPPYIYLMN…
BjuNAC228	BjuB025355	CDS	ATGGCTCCTGTTTCAATGCCTCCTGGTTTCCGGTTTCATCCAACAGACGAAGAGCTTGTCATATACTACCTCAAACGAAAGATTAATGGCCGGACGATCGAATTAGAGATAATTCCCGAGATTGATCTTTATAAATGCGAGCCCTGGGATTTACCCGAGCAAGAATGCGACTCCAAGTCCGGCATACAGGATGCGTATGCACTTTGTCGAGTATTCAAGAAGAGTGCTTTAGCCAACAAGTTAGAAGAACAACATCATGTCATGAAGAGGAAGAAAGCAACGACTAATAGTGAACAATCTACTTCTAGTACTTGTTTGTATTCTGATGGAATGTATGAAAACCTAGAAAACTCGGGATATCCGGTCTCACCCGATCACGGCTTAACTCAACTGGGTAAC…
		Protein	MAPVSMPPGFRFHPTDEELVIYYLKRKINGRTIELEIIPEIDLYKCEPWDLPEQECDSKSGIQDAYALCRVFKKSALANKLEEQHHVMKRKKATTNSEQSTSSTCLYSDGMYENLENSGYPVSPDHGLTQLGNISSSDMETIENKWSHFMSHDTSFNFPAQSQFCSQYGTITYPPSKAEIAFECARLKNRMLPPVPPLHVEDLAYSEHLGTNVANDTDQMLSKIIALAQASHEPHNSLGSWEFASASGNFQGNVCYPGEKASGSGVEANMKAVDMQVHDGRFKEERIVENLRWVGISSKELEKSFVEEHSTVVPVEDIWSYRRDSHEHQDGEGVSNNGYVDDVYTLEYSENELNANISDKINNNDHDATSSPRFEMVNKIEVSHGLFVTTRQVTNTCFQ…
BjuNAC229	BjuB010937	CDS	ATGGCGGATTCGTGTTTAAAAGGTGGTAAATTCAGTGCACCAGGGTTTCGATTTCATCCGACCGATGAGGAGCTGGTCATGTATTATCTCAAGAGGAAGATTTGTAAGAGAAAGCTCAAAGTCAGTGCCATCGGCGTCGTCGATGTTTACAAGTTCGATCCCGAAGAATTGCCTGGTCAATCGGTGTTAAAGACGGGAGATCGACAGTGGTTCTACTTCACTCCAAGGAGCAGGAAGTATCCAAACGCAGCTAGGTCTGGTAGATGCACAACCACTGGGTATTGGAAAGCTACTGGAAAGGATCGAGTCATATCGTACAACTCGAGGTCAGTAGGACTCAAAAAGACTCTTGTTTTCTATAGAGGTCGTGCACCTACTGGTCAGCGAACTGATTGGGTG…
		Protein	MADSCLKGGKFSAPGFRFHPTDEELVMYYLKRKICKRKLKVSAIGVVDVYKFDPEELPGQSVLKTGDRQWFYFTPRSRKYPNAARSGRCTTTGYWKATGKDRVISYNSRSVGLKKTLVFYRGRAPTGQRTDWVMHEYTMDEDELGRCKNAKEYYALYKLFKKSGAGPKNGEEYGAPFQEEEWVDDEDGDDIAVPEEPVVRYEDTRRVDNVNLVNVQLDDLEEILSGIPYAPGVPQTCTSIPQVYREEELQSTLVNNYAREFLKPQEIGDFLPNDRPSSYESIDVTSAPNNSVMEPLVFEKEDYIEMDDLLTPELGASLVENPGEYGDFNDFDQLFHDISMSLDMEPIFADNTSDCEQQFLYQQFQDQTPENKLNNTMDPSPNLNQFTDDLWLEDDNQAV…
BjuNAC230	BjuB011397	CDS	ATGGGGGATTCGACCATAGGGCCCGGTCATCCGCATCTCCCTCCCGGGTTTCGGTTTCACCCGACAGACGAAGAACTTGTAGTTCATTACCTCAAGAAGAAAGCTGCTTCTATTCCACTTCCGGTCTCAATCATCGCCGAGATTGATCTTTACAAGTTTGATCCTTGGGAGCTTCCAAACGATTGGGTTCTATGTAGGATCTATAAGAAGAATAGTTCACAAAGACCAACAATGGAGAGAGTATTACTAAGAGAAGATCTCATGGAAGGAATGCTCTCAAAATCATCTGCTAATTCATCTTCCACATCGGTCTTAGACAACAACAACAACAATAATAATAACGAAGAACACTTTTTCGATGGTATGGCCGTTTCTTCCGACAAACGTTCCTTGTGTGGT…
		Protein	MGDSTIGPGHPHLPPGFRFHPTDEELVVHYLKKKAASIPLPVSIIAEIDLYKFDPWELPNDWVLCRIYKKNSSQRPTMERVLLREDLMEGMLSKSSANSSSTSVLDNNNNNNNNEEHFFDGMAVSSDKRSLCGQYRIGHEASGSSSFGSFLSSKRFHHTSDINNDNYNVSFVSMLSEIPQSSGFHGNGVIDTTSTLADHGVLRQAFQLPNMNWHP
BjuNAC231	BjuB011127	CDS	ATTATGCTTGCGGTGGAAGATGTGTTGAGCGAGCTCAACGGAGAAGAAATAAACGATAGAGGATTGCCACCAGGTTTCCGGTTTCACCCGACGGACGAAGAGCTCATAACATTCTACTTAGCTTCCAAAGTATTCCATGGAGGTCTCTGTGGCATAAACATCGCTGAAGTTGATCTCAATCGCTGCGAGCCTTGGGAACTTCCAGAAATGGCAAAGATGGGAGAGAGAGAGTGGTACTTTTACAGTCTAAGGGATAGGAAGTATCCGACGGGGCTAAGGACTAATAGAGCCACGACTGCTGGATATTGGAAGGCCACCGGAAAAGATAAGGAGATATTTTCCGGCGGCGGTGGAGGAGCGCTTGTCGGGATGAAAAAGACGCTTGTGTTCTACAAGGGA…
		Protein	IMLAVEDVLSELNGEEINDRGLPPGFRFHPTDEELITFYLASKVFHGGLCGINIAEVDLNRCEPWELPEMAKMGEREWYFYSLRDRKYPTGLRTNRATTAGYWKATGKDKEIFSGGGGGALVGMKKTLVFYKGRAPRGLKSKWVMHEYRLETDHSHRHTCKEEWVICRVFNKTGDKKNVGSHNQISSRHNTSLSTTHHLETLPPLFEPSKNLTNFPPLLNDDTHQNYNNNLLHGISGHNVDEIKALINPVVSQLNGVIFSPENNYYTNEENDNFGMKTEQYSNVDNTPPDARDYLENPLFQEAGYCLLGLSSSPGPLMLY
BjuNAC232	BjuB020420	CDS	ATGAATCAGAATATTAAAGAACTATCTCTGGATTCTCTACCAGTGGGGTTGAGATTCCGTCCAACGGACGAGGAGCTAGTCCGTTACTATCTCCGCAGGAAAATCAACGGTCACGACGACGACGTCAAAGCCATCCGAGAGATCGATATCTGCAAATGCGAACCCTGGGATCTACCTGATGAGACTAAATCTGAAGAAGTATCGATGGTCGTTAAAGCACAAGAGGTGAAGCCTGAGTCTTCTCTTGTAATCTCGGGGGATTCTCATAATGGTGCTGCTTGCAATGAGGCTACAACCTCCAAGCTTGGAGATCTTGATTGGCTGTCTTTTCCGGAGCTGGAGTCCCTGACAGTGTTCTCTCCATTACACTCTCAAGAGCTTGGCTCCTCTTTCAACGCA…
		Protein	MNQNIKELSLDSLPVGLRFRPTDEELVRYYLRRKINGHDDDVKAIREIDICKCEPWDLPDETKSEEVSMVVKAQEVKPESSLVISGDSHNGAACNEATTSKLGDLDWLSFPELESLTVFSPLHSQELGSSFNAFQSDFSGNHNNNTFQIQTQYGTNDADTDISGFLNSILDFQDDLEDRDFVFPCAVSDQIAPAYQQERSAGDMSDDVSRTGIKLQPRREQPSGCTTDYIIHGNASRRLRLQTIKREVKDTDGEAIKKGKLMRSKNRTGFLFKKIMPVRCSYGGLLRAAVVAVLFLISVCSLTTDFRASLMI
BjuNAC233	BjuB020475	CDS	ATGGAGAGTCTCTCACTCATTCCTCCCGGTTACCGATTTCATCCGACCGACGAAGAACTCGTTGACTATTATCTTAAGAAGAAAGTTGCATTCCCAGGAATGCAAGTAGATGTTATCAAAGATGTTGATCTTTACAAAATCGAGCCATGGGACATCCAGGAGTTATGTGGAAGAGGAACAGGAGAAGAGAGGGAATGGTATTTCTTTAGCCACAAGGACAAGAAGTATCCAACAGGGACGCGAACCAATAGAGCAACGAGGTCAGGGTTTTGGAAAGCAACGGGTCGAGACAAGGCCATATACTCGAAGCAAGAGCTTGTCGGGATGAGAAAGACTCTTGTGTTTTACAAAGGCCGGGCCCCAAATGGTCAGAAATCCGATTGGATAATGCATGAATAT…
		Protein	MESLSLIPPGYRFHPTDEELVDYYLKKKVAFPGMQVDVIKDVDLYKIEPWDIQELCGRGTGEEREWYFFSHKDKKYPTGTRTNRATRSGFWKATGRDKAIYSKQELVGMRKTLVFYKGRAPNGQKSDWIMHEYRLETDENGPPHEEGWVVCRAFKKKLTTMTNYNNPRTMMGSSSSSGQESNWFVQQMDVANGIYYHLPDLESPRMFQASSSSLHHNGNDPYGVVLSTINATPTTLMQGDDEVDHSQVITNDDDHTIMMNTNTDHHLHQSGLLLNDDHNDQVMDWQTLDKFVASQLIMSQEDEEVNKDPSDHSSNETFHHLPEEQEIMVSMNASPSSPCSFYSWSQNTHT
BjuNAC234	BjuB020575	CDS	ATGGCCTCACTTACTATCATCTCCCTCGCAATAAACGCCGATAAAGACATCAAAGAAAGAACCTTTCACATAATGAAGGCGGAGCTGAATTTACCGGAGGGATTCCGATTTCACCCGACGGACGAAGAGCTCGTGAAGTTCTATCTCTGCCGGAGATGCGCATCGGAGCCGATCAGCGTCCCGGTGATCGCGGAGATTGACCTCTACAAGTTCAATCCATGGGAACTTCCAGAAATGGCTTTGTACGGAGAGAAAGAATGGTATTTTTTCTCACACCGAGACCGGAAATACCCAAACGGTTCGCGACCGAACCGGTCAGCTGGAACCGGTTATTGGAAAGCGACTGGAGCTGATAAACCGATCGGCAAACCGAAGACTTTGGGGATTAAGAAAGCACTC…
		Protein	MASLTIISLAINADKDIKERTFHIMKAELNLPEGFRFHPTDEELVKFYLCRRCASEPISVPVIAEIDLYKFNPWELPEMALYGEKEWYFFSHRDRKYPNGSRPNRSAGTGYWKATGADKPIGKPKTLGIKKALVFYAGKAPRGVKTNWIMHEYRLANVDRSAASSNKKNNLRLDDWVLCRIYNKKGTMEKYYPADDEMTTSSTSDSKCSSHVISPDVTCSDNCESKWVDVEDAFMFGSIESLQNDAFYPDFAASFEDPPEQKPFWSWSFGHQG*
BjuNAC235	BjuB020602	CDS	ATGGGGAAAAATAGCTTGGCACCTGGCTTTCGGTTTCATCCCACTGATGTTGAACTTGTAAGATACTACTTGAAGAGAAAAGTTCTTGGGAAAAAGTTCATGACTAATGCCATTGCTGAGGTCGACATTTACAAGTTCGAGCCACTTGATTTACCCGAGAAGTCATGCTTAAGGACAGGAGATCTAAAGTGGTACTTCTTCTGTCCGAGGCTTAAGAAGTATCCCAACGGCGGCAAGGCAAACCGTTCTACTGAATCTGGTTACTGGAAGACCACAGGGAAAGATAGAGACGTCACTTACAATGATGAGGTCGTTGGGAAAATCAGAACTCTTATTTTTCACTATGGGAAGACGCCTCGTGGGGAACGTACTGACTGGGTCATGCATGAGTACAGACTT…
		Protein	MGKNSLAPGFRFHPTDVELVRYYLKRKVLGKKFMTNAIAEVDIYKFEPLDLPEKSCLRTGDLKWYFFCPRLKKYPNGGKANRSTESGYWKTTGKDRDVTYNDEVVGKIRTLIFHYGKTPRGERTDWVMHEYRLEDRTLEQRNIPQDTYVICKLFKKNGLGPRHGSEYGAPFKDEDWSDEEDIESLDPGPNKETSVVASASHSHRPEDCITGVISESCVVSDAPQLTAATVLPPLASDVVAHTPLSSSSPLLEVPHAVQDDDDFYSMLDLFVVDNDESLHLDGLNNQYEVRQETEVPVVEEAHVCLEDVDMSWIQDLSDELFVGIEELIEPSTPPAAQGGHPGDS*
BjuNAC236	BjuB020632	CDS	ATGTCGATGGGACGGTTTCTATCTCTGGTCAGAGGAGACTCGGCTGAGTCACCTCGTGAGATTACCACACACAGTAATCTCATCGGCGAGTCCGGTTCTAATGGTTGGCTCATTAGGTTTTTCGATTCTGCCTTCTTCTGCGAGTGGATTGCTGTTAGTTATCTCTACAAGCACCCACATGCTGGTGTTAGGGACTACTTATGCAATAGAATGTATACGCTTCCCTTGTCTGGTATCGAGAGTTACCTGTTCCAGATCTGCTACATGATGGTGCACAAACCGAGCCCTTCGCTTGATAAGTTTGTGATAGATATATGTGCTAAGTCTTTGAAGATCGCGCTGAAAGTGCATTGGTTTTTGTTGGCTGAGCTTGAGGATTCTGACGATAATGAAGGCATC…
		Protein	MSMGRFLSLVRGDSAESPREITTHSNLIGESGSNGWLIRFFDSAFFCEWIAVSYLYKHPHAGVRDYLCNRMYTLPLSGIESYLFQICYMMVHKPSPSLDKFVIDICAKSLKIALKVHWFLLAELEDSDDNEGISRIQEKCQIAATLMGEWSPLMRPQSEVSTPGSKNQVLSRLLSSKQKLFSLNLSPPSQKSLSFSPSPGRNTQDDGSQLPSEDNKIFKKLIPSPKVRDALMFRKSVDKDDEESEKEGFFKKLMRDSKGDGDEPTSNSEGFFKRLMKDNKSEDEEITNSSEGFFKRLLSSKGENEELTSSSDGLFKRLLRDNKGDEEELNANSESFFKRLLRENKNEDEESIANSEGFFKKLFRDSKNEEEKSSKAMDDEDKDGFLKKLFKDKSDDKRQ…
BjuNAC237	BjuB020666	CDS	ATGAATCTACCACCGGGGTTCAGGTTTTTTCCGACGGACGAAGAGCTCGTCGTCCACTTCCTCCACCGCAAAGCTTCACTCTTGCCTTGTCATCCTGACGTCATCCCCGACCTCGAGCTTTACCCTTACGATCCTTGGGACCTTCCCGGGAAAGCTTTGGGAGAAGGGAGGCAATGGTACTTCTATAGTAGAAAGGCGCAAGAAAGAGTGACAGGCAATGGATATTGGGGATCAATGGGAATAGACGAGCCAATCTTCACAAGCTCCACACACAAGAAAGTGGGCATCAAAAAGTACTTAACTTTCTATCTTGAAGATTCTCAAACTAACTGGATCATGCAAGAATATTCCCTCCCAGATTCTTCTTCTTCTTCTTCTAGTCGAACTTCTAAGAGATCA…
		Protein	MNLPPGFRFFPTDEELVVHFLHRKASLLPCHPDVIPDLELYPYDPWDLPGKALGEGRQWYFYSRKAQERVTGNGYWGSMGIDEPIFTSSTHKKVGIKKYLTFYLEDSQTNWIMQEYSLPDSSSSSSSRTSKRSSRGSTSSSHKPDYSKWVICRVYEQNCSEEENDDGTELSCLDEVFLSLDDLDEVSLP
BjuNAC238	BjuB020918	CDS	ATGATGGGGCCGGTGGATGAGTCGTCTATACCGCCTGGTTTTAGGTTTCATCCGACAGATGAAGAGCTTGTTGGATATTACCTCAAGAAGAAAGTCGCATCCCAAAGTATTGATCTCGATGTTATCAGAGAAATTGATCTCTACAAGATCGAACCATGGGATTTACAAGGCTCTAGTGTTTTGCGTGTCTCTTTTTGGTCTGAAAAGTACGTAAAAGAAACAAAAAAAAATTATCAGTTTATTGATGTGAATCAAAATGTGAAGCAGGAAGAAGGATGGGTAGTGTGTAGAGCATTTAAGAAACGAACGACCGTCCCGACAAAACGAAGACAACTTTGGGATCCAAACTGTTTCCTATACGACGACGCTACCCTTTTGGAACCTCTCGACAAGAACGTC…
		Protein	MMGPVDESSIPPGFRFHPTDEELVGYYLKKKVASQSIDLDVIREIDLYKIEPWDLQGSSVLRVSFWSEKYVKETKKNYQFIDVNQNVKQEEGWVVCRAFKKRTTVPTKRRQLWDPNCFLYDDATLLEPLDKNVLIKRAKHNTDDLAVTPFKQERPFEANQIIDDGFFGSMYLKSIGDDELSQLPQLESPSLASDKLPETSRTGEDDAGAEKRITDWRALDKFVASQFLMSGEE
BjuNAC239	BjuB021014	CDS	ATGTCTAAAGAAGCTGAGATGTCCATCGCTGTATCGGCCTTGTTCCCTGGGTTCAGATTCTCTCCAACCGATGTTGAACTCATATCGTATTACCTCCGTCGTAAAATTGAAGGTGACGAAAACTCTGTCGCAGTGATCGCCGAGGTCGAGATTTACAAGTTCGAGCCGTGGGACTTACCAGACGCGTTAGTGGTGTGCCGGTTAAGGAAAAATGCTGATTTTCGAGCCAGTTCGAGCCAGAGACAAATGGAGGATGGTCTAGTGCAAGACGATGACTACGTTGGTCAAACTGGTGGTGGTGGTTCCGAGAGGGAGAAGAAATCTTATTTGGTTGATGAACCTGATCTTCAGATATCAAATGGTGACATAGCAGAATCATCAAACGTTGTTGAGTATCCG…
		Protein	MSKEAEMSIAVSALFPGFRFSPTDVELISYYLRRKIEGDENSVAVIAEVEIYKFEPWDLPDALVVCRLRKNADFRASSSQRQMEDGLVQDDDYVGQTGGGGSEREKKSYLVDEPDLQISNGDIAESSNVVEYPDDTNDDCYAEILNDDIIKLDEGAVKANQALRPNYPTQQQTIFTEASSSKQMSECGTKKESKQTMNSYALFRITNGSTTASSSYWKIPNPLTHIKKDDSQRVTKKVLATTVFLTILMSVLFTVLTARNRD
BjuNAC240	BjuB001165	CDS	ATGTCAAAAGAAGCTGAGATGTCCATCGCTGTATCGGCCTTGTTCCCTGGGTTCAGATTCTCTCCGACTGATGTGGAGCTCATCTCGTATTACCTCCGTCGTAAAATCGAAGGTGACGAAAACTCTGTCGCAGTGATCGCCGAGGTTGAGATTTACAAGTTCGAGCCGTGGGACTTACCAGACGCCTTAGTGGTGTGCCGGTTAAGGAAAAACGCTGATTTTCGAGCTAGTTCGAGCCATAGACAAATGGAGGATGGTCTAGTGCAAGACGATGACTACGTTGGTCAAACTGGTGGTGGTTCGGAGAGGGAGACGAAGAAATCTTATTTGGTTGATGAACCTGATCTTCAGATATCAAATGGTGACATAGCAGAATCATCAAACGTTGTTGAGTATCAG…
		Protein	MSKEAEMSIAVSALFPGFRFSPTDVELISYYLRRKIEGDENSVAVIAEVEIYKFEPWDLPDALVVCRLRKNADFRASSSHRQMEDGLVQDDDYVGQTGGGSERETKKSYLVDEPDLQISNGDIAESSNVVEYQDDSNDDCYAEILNDDIIKLDEEAVKANQALRPNYPTQQETIFTEASSSKQMSECGMKKESKQTMSSYALFRITNGSTTASGWKVPNPLTHIKKDDGQRVTKNVLATTVFLTILISVLFTVLTSRNRD
BjuNAC241	BjuB019836	CDS	ATGATGTCCGAATCTATGAGCATATCAGTGAACGGACAATCTCAAGTGCCTCCTGGGTTTAGGTTTCACCCGACCGAGGAAGAGCTGCTGCTGTATTATCTCCGGAAGAAAGTCAATAGCATCAAGATCGATCTCGACGTTATTCGCGACGTTGATCTCAACAAGCTCGAGCCTTGGGATATTCAAGAGATGTGTAAAATAGGAACAACGCCTCAAAACGACTGGTATTTCTTTAGCCACAAGGACAAAAAATATCCGACCGGAACCAGAACTAACCGAGCTACGGCGGCCGGATTTTGGAAAGCAACGGGTCGCGACAAGATAATATATAGTAATGGCCGTAGGATCGGGATGAGAAAGACTCTTGTCTTTTACAAAGGTCGTGCTCCTCACGGCCAA…
		Protein	MMSESMSISVNGQSQVPPGFRFHPTEEELLLYYLRKKVNSIKIDLDVIRDVDLNKLEPWDIQEMCKIGTTPQNDWYFFSHKDKKYPTGTRTNRATAAGFWKATGRDKIIYSNGRRIGMRKTLVFYKGRAPHGQKSDWIMHEYRLDDNIISSEDVTVCEVVSIIGEASKDEGWVVCRIFKKKGLHKTLNSPIGGASLSGGGDMAKATSSSQMFTDDTLEQFLELMGRSCKEELNLDPFMKLPNLECPNSQTVNNNCHVNSPDTNHDIHVSNVVDTSFVTSWAALDRLVASQLNGPISYSIATVDESHVEQDHLALPSINRSGSYHAGLIQEYTPEMELWNTTTSSLLSSSD*
BjuNAC242	BjuB022104	CDS	ATGGAGATAGGCTCGTCGTCCACGGTGGCCGGAGGAGGACAGCTCTCAGTGCCTCCTGGTTTCCGTTTTCATCCAACCGAGGAGGAGCTTCTATATTATTACCTCAAGAAGAAGGTTTCTTATGAACCAATTGATTTAGATGTGATTAGAGAAGTTGATCTCAACAAGCTTGAACCTTGGGAACTTAAAGAGAAATGCAGGATTGGGTCGGGTCCTCAAAATGAGTGGTACTTCTTTAGCCATAAAGACAAGAAGTATCCGACTGGGACCCGAACCAACCGGGCCACTGCAGCCGGGTTTTGGAAGGCTACTGGTAGAGACAAATCCATACATCTAAACAGCTCCAAAAAGATTGGACTTCGTAAGACTCTTGTCTTCTACACTGGTCGTGCTCCTCAT…
		Protein	MEIGSSSTVAGGGQLSVPPGFRFHPTEEELLYYYLKKKVSYEPIDLDVIREVDLNKLEPWELKEKCRIGSGPQNEWYFFSHKDKKYPTGTRTNRATAAGFWKATGRDKSIHLNSSKKIGLRKTLVFYTGRAPHGHKTEWIMHEYRLDNNENEIQEDGWVVCRVFKKKNHFRGFHQEQDQDHHHDHQYISTNNDDHQQQHHNESNPNNHSSLISHSLDHHQNHHHMGRQIHMPLHEFANTLSHGSMHLPHLFSPDSAQPFVSSINTTDIECSQNLLRLTSNNNYGGDWSFLDKLLTTTNMNHQQQQQVQNHQAKCFGDSSNNDQAVTHDNGGSSSSPNNQRFPFHYLGNNANLLKFPK
BjuNAC243	BjuB022228	CDS	ATGAAAATATCAGTAAATGGACAGTCACAAGTGCCTCCTGGCTTTAGGTTTCACCCGACTGAGGAGGAGCTCTTGGAGTATTACCTCCGCAAGAAAATCTCTAAAGCCAAGATTGATCTCGATGTTATTCGTGATGTTGATCTCAACAAGCTCGAGCCTTGGGATATTCAAGAGATGTGTAAGATTGGAACAACACCGCAAAACGATTGGTACTTCTTTAGCCACAAGGACAAGAAGTATCCCACGGGAACAAGAACCAACCGAGCCACCACGGTGGGGTTTTGGAAAGCAACCGGACGTGACAAGATCATATATAGCAATGGAAATAGGATCGGTATGCGGAAAACGCTTGTCTTCTACACAGGTCGAGCCCCTCATGGTCAAAAATCAAATTGGATC…
		Protein	MKISVNGQSQVPPGFRFHPTEEELLEYYLRKKISKAKIDLDVIRDVDLNKLEPWDIQEMCKIGTTPQNDWYFFSHKDKKYPTGTRTNRATTVGFWKATGRDKIIYSNGNRIGMRKTLVFYTGRAPHGQKSNWIMHEYRLDENVLASSSNHDDDVSVETCEVIGGDEGWVVCRVFLKKSLCKTVIMSSPPRSVKPSPETIEELFEVMGQSCKEEIIVDPFLKLPNLECPNNAVASCQRLMDDQVHNYHVPSFGTSWSTLDRLVASQLNGPNYEIPQSPLHGLNRPGFYNTGLTQDYYIAEMDIWNNKDFGGTTTSSSNPWCHVSNSSE
BjuNAC244	BjuB022465	CDS	ATGGCGGACCAGAAAGGTTTAGACCCCAATCCTCCTCTCGAAGATCGAACGGTTCGTCCATTAAAGAGCATAGCAATAGCACACGAGTCTGAGCCCGAGTTGAAGCAACAGAAACTCGAAGAGCTCCAGAGAAAAGCTTATCACTCTGTTCTCCATGCTTCCAGCGCAGAAACCTCGCCGATATCACACGAAAAGATTGCAACTTCGAGTCTAACCTCTGTTCAAGAGTCTCTTGTTGGAAAATGTATCCGCTCAAGATTTACTGATGAAGATGATCTTCCAAGTAACGAGAAACAGGCTTTCGAAGATGTTCTCCACGCCTTTAACGCAGAGTCTCCAACACTATCCAGCTCAAGGGCTTTGATAATTTTTGACGAATGCAACAGCACCCACAAAGCT…
		Protein	MADQKGLDPNPPLEDRTVRPLKSIAIAHESEPELKQQKLEELQRKAYHSVLHASSAETSPISHEKIATSSLTSVQESLVGKCIRSRFTDEDDLPSNEKQAFEDVLHAFNAESPTLSSSRALIIFDECNSTHKAHISAKIDDKVKTDPALVEPFIKTFNTIKKFYPDGCRFRPSDDMMANYYLKNKVLGQPMHSRIIPGECHQIFSIPPRDLPGYPRETEWHCYCRKTNGQESRNLWTRVGEDTTVFDPQGNSAGIKRTYALTDQEEESDDIFLPGEIEPPREEWFIEEISLPSSVADTDLVLCHVIL
BjuNAC245	BjuB022965	CDS	ATGAACATATCAGTAAATGGACATTCACAAGTGCCTCCTGGCTTTAGGTTTCACCCGACCGAGGAAGAGCTCTTGCGGTATTACCTCCGCAAAAAAATCTCTAACATCAAGATCGATCTCGATGTTATTCGTGATGTTGATCTCAACAAGCTCGAGCCTTGGGATATTCAAGAGATGTGTAAGATTGGAACAACACCGCAAAACGATTGGTACTTCTTTAGCCACAAGGACAAGAAGTATCCAACAGGAACAAGAACCAACCGAGCCACCACGGTCGGGTTTTGGAAAGCAACCGGACGTGACAAGATCATATATAGCAATGGCGATAGGATCGGTATGCGTAAAACGCTTGTCTTCTACAAAGGTCGTGCCCCTCATGGTCAAAAATCCGACTGGATC…
		Protein	MNISVNGHSQVPPGFRFHPTEEELLRYYLRKKISNIKIDLDVIRDVDLNKLEPWDIQEMCKIGTTPQNDWYFFSHKDKKYPTGTRTNRATTVGFWKATGRDKIIYSNGDRIGMRKTLVFYKGRAPHGQKSDWIMHEYRLDSSSSNHDTDLTVETCEVIGGEDEGWVVCRVFMKKSLCKTVISSSTRSVKTSSSNEETIEQFLEAVGQSCKEEINLEPFLQLPNLECPNNTVASYQRLLDGEVNNCHVSKSVEASLVTSWTALDRLVASQLNGPNYTIPTVDEILESPCLGLNRPSYYNSGLTPDYYIPEMDISNDTYFGRTANPLWHVSNCI*
BjuNAC246	BjuB046749	CDS	ATGGAGATAGGCTCGTCGTCCACAGTGGCCGGAGGAGGACAGCTCTCGGTGCCTCCAGGTTTTCGGTTTCATCCAACCGAGGAGGAGCTTCTCTATTATTACCTCAAGAAGAAGGTTTCTTATGAACCAATTGATTTAGATGTCATTAGAGAAGTTGATCTCAACAAGCTTGAACCTTGGGATCTTAAAGAAAAATGCAGAATCGGGTCGGGTCCTCAAAACGAGTGGTACTTCTTTAGCCACAAGGACAAGAAATATCCAACTGGAACCCGAACGAACCGAGCCACTGCAGCCGGATTCTGGAAGGCTACTGGTAGAGATAAATCCATACACCTCAACAGCTCAAAAAAGATAGGACTTCGTAAGACTCTTGTCTTCTACACTGGTCGTGCTCCTCAT…
		Protein	MEIGSSSTVAGGGQLSVPPGFRFHPTEEELLYYYLKKKVSYEPIDLDVIREVDLNKLEPWDLKEKCRIGSGPQNEWYFFSHKDKKYPTGTRTNRATAAGFWKATGRDKSIHLNSSKKIGLRKTLVFYTGRAPHGQKTEWIMHEYRLDDNENEIQEDGWVVCRVFKKKNHFRGFHQEQDQDHHHHQYISTNNDHDHHHHQHQTESNSNNHSSLIPLSLDHHHHNMGRQIHMPLHEFSNTLSHGSMHLPQLFSPDSAAAAAATAQPFVLSINTTDIECSQNLLRLTSNNNNNYGGDWSFLDKLLTTTNMNQQQQVQNHQAKCFGDSSNNDQAVTHDHMGNNNGGSSSSPVNQRFPFHYLGNDANLLKFPK
BjuNAC247	BjuB023284	CDS	ATGGAGATAGGCTCGTCGTCCACGGTGGCCGGAGGAGGACAGCTCTCGGTGCCTCCAGGTTTTCGGTTTCATCCAACCGAGGAGGAGCTTCTATATTATTACCTCAAGAAGAAGGTTTCTTATGAACCAATTGACCTAGATGTTATTAGAGAAGTTGATCTCAACAAGCTTGAACCTTGGGACCTTAAAGAGAAATGCAGAATCGGGTCGGGTCCTCAAAATGAGTGGTACTTCTTTAGCCACAAGGACAAGAAATATCCTACTGGGACCCGAACGAACCGGGCCACTGCAGCCGGGTTCTGGAAGGCTACTGGTAGAGACAAGTCCATACATCTAAACAGCTCCAAAAAGATTGGACTTCGTAAGACTCTTGTCTTCTACACTGGTCGTGCTCCTCAT…
		Protein	MEIGSSSTVAGGGQLSVPPGFRFHPTEEELLYYYLKKKVSYEPIDLDVIREVDLNKLEPWDLKEKCRIGSGPQNEWYFFSHKDKKYPTGTRTNRATAAGFWKATGRDKSIHLNSSKKIGLRKTLVFYTGRAPHGQKTEWIMHEYRLDDNENEIQEDGWVVCRVFKKKNHFRGFHQEQDQDYHHHQYISTNNDHDHHHHQHQTEANSNNHSSLIPLSLDHHHHMGRQIHMPLHEFSNTLSHGSMHLPQLFSPDSAAAAAATAQPFVLSINTTDIECSQNLLRLTSNNNNNYGGDWSFLDKLLTTTNMNQQQQVQNHQAKCFGDSSNNDQAVTHDHMGNNNGGSSSSPVNQRFPFHYLGNDANLLKFPK
BjuNAC248	BjuB004473	CDS	ATGGTGGAAGAAGGAGGTGTAGTTGTGAACCAAGGAAGGGACCAAGATGTGGTGGATTTGCCTCCAGGGTTTCGGTTTCATCCAACTGATGAGGAGATCATAACTCACTACCTCAAAGAGAAAGTCTTCAACGTCCGATTCACCTCGGCTGCAATTGGTCAAGCCGACCTTAACAAGAACGAGCCATGGGATCTACCAAAAATTGCAAAGATGGGGGAGAAGGAGTTTTACTTCTTTTGCCAAAGGGATCGGAAGTATCCCACCGGTATGAGGACGAACCGTGCAACCGTGTCCGGTTATTGGAAGGCGACCGGGAAGGACAAGGAGATCAATAGAGGCAAAGGTTGTATTGTTGGGATGAAGAAAACACTTGTGTTCTATAGAGGAAGAGCTCCAAAA…
		Protein	MVEEGGVVVNQGRDQDVVDLPPGFRFHPTDEEIITHYLKEKVFNVRFTSAAIGQADLNKNEPWDLPKIAKMGEKEFYFFCQRDRKYPTGMRTNRATVSGYWKATGKDKEINRGKGCIVGMKKTLVFYRGRAPKGEKTNWVMHEYRLDGIYSYHNLPKSARDEWVVCRVFHKNAPSPTTIATPTNQLTRIDSLDNIDHLLDFSSLPPLIDPGFLSQPGPSFSGAGQQHDFKPIPHNPTTVQINNIYPSAQTLNYPYHSVPNYGFGSGYGTGLGNKNNGMIKLEHSLVSVSQETGLSSDVNTTATPEISSSYPVMGNPAANAAMVDGNNTSYDDDDLGIFWDDY
BjuNAC249	BjuB004472	CDS	ATGATAAGCAAGGATCCAAGATCAAGTTTACCACCAGGGTTTCGATTCCATCCAACTGATGAAGAACTCATCCTCCATTACTTAAGGAAGAAGGTTTCTTCTTTGCCAGTCCCGCTTTCAATCATCGCAGATGTCGATATCTATAAGTCTGATCCATGGGATTTACCAGCTAAGGCTCCGTTTGGAGAGAAAGAATGGTACTTTTTCAGTCCAAGGGACAGGAAGTATCCTAATGGAGCAAGACCAAACAGAGCGGCTGCGTCTGGATATTGGAAAGCTACGGGAACAGATAAATTAATCGCGGTACCAAACCGTGAAGGATTTAATGAAAACATTGGTATAAAAAAGGCTCTTGTGTTTTACACAGGAAAGCCACCAAAAGGTGTTAAAACCAATTGG…
		Protein	MISKDPRSSLPPGFRFHPTDEELILHYLRKKVSSLPVPLSIIADVDIYKSDPWDLPAKAPFGEKEWYFFSPRDRKYPNGARPNRAAASGYWKATGTDKLIAVPNREGFNENIGIKKALVFYTGKPPKGVKTNWIMHEYRLAESLSPKRVAHARNSSQVNNLGDMNLKSKEYSMRLDDWVLCRIYKKSHASLSSAEVASATSEDQEHEENDNEPFVVSETLLANDQTLKRQKSSFSNLLDATDFTFLTNFLNETPENRTESDFSFMFGDFSNPDIYGNSYLDHKLPKLSSPTSETRVIGNKRERVDYSEEMINTSKKMINNFSNNSMDHLDHSMVQQSSFLNQEFLMSPHLQYQG
BjuNAC250	BjuB039448	CDS	ATGGGTCGTCGTGGTGGTAGCTCCTCAGAGACATCGCTCGCTCCCGGGTTCCGATTCCATCCAACGGACGAAGAGCTCGTCCGTTACTACCTGAAACGCAAGATCTGCAACAAACCCTTCAAGTTCGACGCGATCTCCGTCACCCACGTGTACAAATCCGAGCCGTGGGATCTCCCTTCTCAGTCGAAGCTGAAGAGCAGAGACTTGGAGTGGTACTTCTTCAGCGTGCTCGACAACAAATACTCGAACGGGTCCAAGACGAACCGTGCGACGGAGAAAGGGTACTGGAAGACGACGGGGAAGGATCGGGAGATTCGTAATGGGTCGAGAGGAGTCGTCGTTGGGATGAAGAAGACGCTTGTTTATCATAGAGGTCGTGCTCCTCGCGGTGAGAGGAGT…
		Protein	MGRRGGSSSETSLAPGFRFHPTDEELVRYYLKRKICNKPFKFDAISVTHVYKSEPWDLPSQSKLKSRDLEWYFFSVLDNKYSNGSKTNRATEKGYWKTTGKDREIRNGSRGVVVGMKKTLVYHRGRAPRGERSNWVMHEYRLVDDEIVKAGGVQKDAYVVCKIFQKSGSGPKNGEQYGAPFVEEEWEEEDGMTFVPDQDPGSLEDQVYVDIDGIDQKPDNLVVHDAIPIHLGFDQGECSNNVETNYSDSRNYVQPGNYVHENFERPVEQQKLINQDGSLQNEENGCGVQEESTTNLQSSDNIFDADASLYNDFSVEGNYFTGEEFLEPNSSLLQKDDLYLETDDLNNTQEDGFNIEDYLTFFDEDDQNLTFDPSQLMGNEDGIPDQEELFQLAETEAAS…
BjuNAC251	BjuB039447	CDS	ATGGGTCGCGAATCTATGGCTTCTGAGTCCTCGCCGCCGTCTGCGATTGCTCCGGGTACTGCTGTCTCGACGACATCCCTTGCTCCTGGGTTTCGATTTCATCCCACTGACGAGGAACTGGTGAGCTATTACTTGAAGAGGAAGGTTCTGGGGAAACCCGTGCGGTTCGATGCGATTGGGGAGGTTGATATCTACAAGCATGAGCCTTGGGACTTAGCAGTGTTTTCGAGGTTGAAGACAAGGGACCAGGAATGGTACTTCTACAGCGCGTTAGACAAGAAGTACGGTAACGGAGCTAGAATGAACCGAGCAACTAACAAAGGCTACTGGAAAGCAACTGGTAAAGACAGAGAGATCCGCCGTGACGTTCAGATTCTCGGTATGAAAAAGACTCTCGTT…
		Protein	MGRESMASESSPPSAIAPGTAVSTTSLAPGFRFHPTDEELVSYYLKRKVLGKPVRFDAIGEVDIYKHEPWDLAVFSRLKTRDQEWYFYSALDKKYGNGARMNRATNKGYWKATGKDREIRRDVQILGMKKTLVFHSGRAPDGLRTNWVMHEYRLVDYETESNGNLVQDAYVLCRVFHKNNIGPPSGNRYAPFMEEEWSDDGVALIPGVDVSVRAEPLPLANGNNHMGQESKDLININEPPRETTQMDIELNHQENNNNNRDDEAEEALKREQTEEDDRPPPTPSVCVLNKEAPLPLLQYKRRRQNESTRTTQDHCSSTTTTVDNTPTLISSTTAAAATNTAISALLEFSLMGISDKKENPPQPPRKEASPPPAPLPSPEEKLNDLQKEVHQMSVERETF…
BjuNAC252	BjuB039446	CDS	ATGGGTCGCGAATCTGTGGTTGCTGCTGTGTCTTCTCCACCGACGGCGACTGCGCCGAGTACTGTCGTGGCGGCGACGGCGCTTGCTCCTGGGTTTCGATTTCATCCCACTGACGAGGAGCTAGTGAGCTATTACTTGAAGAGAAAGGTTCTGGGGAAACCTGTGCGCTTCGATGCGATTGGGGATGTTGATATCTACAAGCATGAGCCCTGGGACTTAGCAGATGCGTATGTGTTGTGCAGAGTGTTCCACAAGAATAACATTGGGCCACCAAGTGGGAACCGATACGCACCGTTCATGGAAGAGGAGTGGGCTGATGATGGTGTAGCTCTGATTCCAGGAGTAGATGTTAGTGTCAGGGCTGAACAGCTACCACTAGCCAATGGAAACAACCAGATG…
		Protein	MGRESVVAAVSSPPTATAPSTVVAATALAPGFRFHPTDEELVSYYLKRKVLGKPVRFDAIGDVDIYKHEPWDLADAYVLCRVFHKNNIGPPSGNRYAPFMEEEWADDGVALIPGVDVSVRAEQLPLANGNNQMDQDIQSASKDVININEPPRETTPMDIELNHHENALKPQENKHYDEEEEALKREQADEDERPSPLCILNKEAPLPLLQYKRRRQNDPNNNNNSSKTTQDHCSSTTTTVDNTPTLVSSTAAAAATNTAISALLEFSLMGISDKKENPQPLTPLPSPEEKLNVLHKEVHQMSVEKETFKLEMMSAEAMISILQSRIDALRQENDELKKNSANGH
BjuNAC253	BjuB006979	CDS	ATGGAGGAGGCGATGGGATCATGGGACACAAGAAGTGGTGAACAAGAAGAAGAAGAGAAACAAGTGTTAAAACTTCCAGGGTTTAGGTTTCATCCAACAGATGAAGAGCTTGTAGGTTTTTATCTCTCTAAGAAGGTACTCCTCAAGAAATCCAGCAAGATAGATGAGATCATCAGCCAAATTGATATCTATAAATTCGATCCATGGGATCTTCCTCGCTCGAGGAGTGCGGAGAAGGAGAGCTACTTCTTCTGCAGGAGAGGTAGGAAGTACAGAAACAGCATAAGACCGAACCGAGTGACTGGTTCCGGTTTTTGGAAAGCCACAGGAATCGATAAACCTGTCTATTCCGATGGATCCAGCAAAGCCGTGATCGGTCTAAAGAAGACACTCGTTTAT…
		Protein	MEEAMGSWDTRSGEQEEEEKQVLKLPGFRFHPTDEELVGFYLSKKVLLKKSSKIDEIISQIDIYKFDPWDLPRSRSAEKESYFFCRRGRKYRNSIRPNRVTGSGFWKATGIDKPVYSDGSSKAVIGLKKTLVYYLGSAGKGSKTDWMMHEFRLPTANDTIPGGSTLLNPTPSSLLHAEVWTLCRIFKRNVSSRKYTPDWRELAGGKRMKPQKSKYQEAYISFGDNESSSSTNNINVMERKDNYERNVFQLHQTPHQHQPIPVDTTITTQVDNTVPHFSNDNIHDITYENWDELRSVVEFAFGPSSFS
BjuNAC254	BjuB007017	CDS	ATGGATGTCTTTAGTGGTTGGGAGAGATCAGGATATGAAGACGAAACCATAATGCCACCTGGGTTTAGGTTTCATCCAACTGATGAAGAGCTCATCAATTACTACCTCCTCAAGAAGGTCCTTGACTCCAGTTTCACTTGTGCTGCTATTTCTCAAGTTGATCTCAACAAGTCTGAGCCTTGGGAGCTTCCTGATCATCATTGTAGGAGGAAGAAGGGTCTTATTGTCAAAGAAATTGTTATAACTCTACGAAATATGATAAGATATCAAACTTGTAATAAGGATGAATGGGTTCTCTCTAAAGTCTGTCTGAAAAGCAACGTAGTCGGTAGAGAGACGAAGCTGGTCTCCTCCGGTGTTAATGTCTCATCTTCCACCGGTTCCGTGATCTCTCCCATC…
		Protein	MDVFSGWERSGYEDETIMPPGFRFHPTDEELINYYLLKKVLDSSFTCAAISQVDLNKSEPWELPDHHCRRKKGLIVKEIVITLRNMIRYQTCNKDEWVLSKVCLKSNVVGRETKLVSSGVNVSSSTGSVISPIIDAFATEHVSCFSNTSAAAHADSSFPKYLPAPPPSLPRQPRRIGDGDDDVAFGQFMGLGSSGQFNVDDAAFSPNLPSLPPTVLPPPLYGGSALSFWPFAM
BjuNAC255	BjuB007040	CDS	ATGGGTATCCAAGAACTGGGCCCGTTAGCCCAACTAAGCTTACCACCGGGTTTCCGGTTTTACCCGACGGACGAAGAGCTGATGGTTGAATATCTATGCAGAAAAGCTGCCGGTCACGATTTTTCTCTCCAGCTCATCGCCGAGATCGATCTCTATAAGTTCGACCCGTGGGTCTTACCGATCAAGGCGTTATTCGGAGAAAAAGAATGGTATTTCTTCAGCCCGAGGGATAGGAAGTATCCTAACGGGTCGAGACCTAACCGGGTTGCTGGGTCTGGTTACTGGAAAGCCACCGGTACAGATAAGGTTATATTGACGGAGGGAAGAAGAGTTGGGATCAAGAAAGCTTTGGTGTTTTACATCGGAAAAGCACCAAAAGGCACCAAAACTAATTGGATC…
		Protein	MGIQELGPLAQLSLPPGFRFYPTDEELMVEYLCRKAAGHDFSLQLIAEIDLYKFDPWVLPIKALFGEKEWYFFSPRDRKYPNGSRPNRVAGSGYWKATGTDKVILTEGRRVGIKKALVFYIGKAPKGTKTNWIMHEYRLIDPSRRYGSTKLDDWVLCRIYKKQSSAQKQVYSNLMTRGREYSNNDDSSTSSSSHRYNDVLESLHEIDNRSLGLVAGSTNAPPHHSHRPSLTEQKTGFLNLDTEPSFDWPSYGVHNSVPELTPSHIVPSLRYGDGGGYFQSVKDE*
BjuNAC256	BjuB007219	CDS	ATGGCTCCTGTCGGATTACCTCCAGGCTTCAGATTTCATCCAACGGACGAAGAACTCGTAAACTATTATCTGAAAAGAAAGATTAATGGTCAAGAAATCGAGCTAGATATAATACCTGAGGTTGATCTCTACAAATGTGAGCCATGGGACCTCGCAGAGAAGTCGTATCTACCAAGTAGAGATCCAGAATGGTATTTTTTCGGGCCACGTGACCGGAAGTATCCGAATGGGTATAGGACGAACCGAGCAACGAGAGGCGGATATTGGAAATCGACTGGGAAAGATAGGAGAGTGACGCGTCAAAGCAGAGCGATTGGGATGAAGAAAACTTTGGTTTACTATAGAGGAAGAGCTCCTCAAGGGATCCGTACGGACTGGGTTATGCATGAGTATCGTCTC…
		Protein	MAPVGLPPGFRFHPTDEELVNYYLKRKINGQEIELDIIPEVDLYKCEPWDLAEKSYLPSRDPEWYFFGPRDRKYPNGYRTNRATRGGYWKSTGKDRRVTRQSRAIGMKKTLVYYRGRAPQGIRTDWVMHEYRLDDKDCDSSSLQDSYALCRVFKKNGICSELETEQQLQTGQCSFTTASMEISSCNNNINYNNDYETLSPEVGGSSACVEDVADDKDDSWMQFITDDAWVTSSNAAAMEHGQAVYIDY
BjuNAC257	BjuB007186	CDS	ATGGAAGAAAATCTTCCTCCAGGGTTCAGATTTCATCCTACAGACGAAGAGCTCATAACACATTATCTTTGTCGGAAAGTCTCCGATGTTGGATTCACTGCTAAAGCTGTCGTCGACGTTGATCTCAACAAGTGTGAACCTTGGGATTTGCCAGACAAGGCTTCAATGGGAGAGAAAGAGTGGTACTTCTTCAGCCTACGAGACCGGAAATACCCAACCGGGTTAAGGACAAACCGAGCAACTGAAGCTGGTTATTGGAAAACCACCGGTAAAGATAAAGAGATATACCGAAGTGGAGTACTGGTAGGGATGAAGAAAACCCTAGTTTTCTACAAAGGAAGAGCCCCAAAGGGTGAGAAAAGCAATTGGGTTATGCATGAGTATAGGCTTGAGAACAAA…
		Protein	MEENLPPGFRFHPTDEELITHYLCRKVSDVGFTAKAVVDVDLNKCEPWDLPDKASMGEKEWYFFSLRDRKYPTGLRTNRATEAGYWKTTGKDKEIYRSGVLVGMKKTLVFYKGRAPKGEKSNWVMHEYRLENKQPFKPAKEEWVVCRVFQKSATTKKPQEQQPQSSYGSPCDANSSMANEFEDIELPSLNSNSLTVDHNHIHQQYSQNNVYSDNITSTAGLNMNMATNLPAWTTSLLGPPLSPINSLLLKAFQIRNSYNINPSLLQQGVSNVMQDGSSSSQQQPQEEAFNMDSLW
BjuNAC258	BjuB039570	CDS	ATGAATCTACCACCGGGATTCAGATTTTTTCCAACGGACGAAGAGCTCGTCGTCCACTTCCTCCACCGCAGAGCTTCACTCTTGCCTTGTCATCCTGACGTCATCCCTGACCTCGAACTTTACCCTTACGATCCTTGGGACCTTCCTGGGAAAGCTTTGGGAGAAGGGAGGCAATGGTACTTCTATAGTAGAAAGACACAAGAAAGAGTGACAAGCAATGGGTATTGGGAATCAATGGGCATAGACGAGCCCGTCTTCACAAGCTCTACACACAAGAAAGTGGGTATCAAAAAGTATCTGACTTTCTATCTAGGGGATTCTCAGACTAACTGGGTCATGCAAGAATACTCCCTCCCTGATGCATCTTCTTCATCTGGTCGATCTTCTAAGAGATCAAGC…
		Protein	MNLPPGFRFFPTDEELVVHFLHRRASLLPCHPDVIPDLELYPYDPWDLPGKALGEGRQWYFYSRKTQERVTSNGYWESMGIDEPVFTSSTHKKVGIKKYLTFYLGDSQTNWVMQEYSLPDASSSSGRSSKRSSRGSTSSGRKPDYSKWVICRVYEQNGSEEEDDDGAELSCLDEVFLSLDDLDEVSLP
BjuNAC259	BjuB039763	CDS	ATGGAAGTTCTATCGCTTGACTCACTGCCGGTGGGATTCAGATTCAGTCCGACGGACGAGGAGTTAGTCCGTTACTATCTCCGTCAAAAGATCAACGGCCGTGACGACGAAGTCAGAGTGATCCGTGAAGTCGATATCTGCAAGTATGAGCCATGGGATTTGCCTGATCTTTCTGTGAACCCATTTGTCGTATGCAAGTTGTTTAAGAAGGGAGATGTTGTGACTGAAGCATCACTGGAATGTGAAGTGGAGCCAGCAGTCTCGTCTCCAACTGTTGTGGACGAGATGAGGTCTGAGGTCGAAGTGTCTGATGTGTCTCTGGCTTTCCCTACAAAAGAAGAACCAAAGCATTCTGATGTTGCGGAATCTTCTCTTGTAGTCTCCGGCGAGTGTCAGAGT…
		Protein	MEVLSLDSLPVGFRFSPTDEELVRYYLRQKINGRDDEVRVIREVDICKYEPWDLPDLSVNPFVVCKLFKKGDVVTEASLECEVEPAVSSPTVVDEMRSEVEVSDVSLAFPTKEEPKHSDVAESSLVVSGECQSDISAPEVTTTELDHIDWSSYLEFESLDHTMFSPLHSQVQSELGSAFDGFQYGSTEPFRNQNDAHIQTQYGSNDPDQYMLDLLDSTFQIPYDLPEMKHLAQPEQILYEPQSLVNTSNKINNDVSDTGIKIRTRRAQAPPCADQFVMQGNASRRLRLQVNNNSPKPETDSPQLQCIKKEVKDTTWGSFMRSNSRTEFIFKKVAAMGCSYRGLLKAGVVAVVFAMSVCSLTGKFR
BjuNAC260	BjuB039658	CDS	ATGGCTGAATCTGCTACTCATCACTTCCTCACGTCTCTTCTCATAACCGTAGCCATAACCATAACCACACTCACGTCGGTCCACACAACAGCAACGAACACAGAGTTCGTAAAATCATCATGCACAGTCACAACATACCCAAGACTCTGTGTCACTTCACTCTCAACTCATGCCAGTCTCATTCAAACCAGCCCCAAGCTCATGGCTCACGCGGCTCTCAACATCACATTAGCCTCAGCTAAAGCCACGTCAGTAATGATGGTGCGTCTCTCGAGTAGTAGCCGGCTCAAACCGAGAGAAGTCTCGGCCATGAGAGACTGCGTCGAGGAGCTAGGTGACACGTTGGATGAGCTTAGGAAATCGATTGGTGAGATGGGTCAGCTAAGTAGCTCCAGCTAT…
		Protein	MAESATHHFLTSLLITVAITITTLTSVHTTATNTEFVKSSCTVTTYPRLCVTSLSTHASLIQTSPKLMAHAALNITLASAKATSVMMVRLSSSSRLKPREVSAMRDCVEELGDTLDELRKSIGEMGQLSSSSYEVYMSDIQTWKVKDQMESLSHIPPGYRFHPTDEELVDYYLKNKVALPGMQVDVIKDVDLYKIEPWDIQELCGRGAGEEREWYFFSYKDKKYPTGTRTNRATGSGFWKATGRDKTIYSKQELVGMRKTLVFYKGRAPNGQKSDWIMHEYRLETDENGPPHEEGWVVCRAFKKKLTTMNYNNPRTMMGSSSTGQESNWFAQQMDVANGNYYHLPDLESPIMFQGSSSSSLHDNDNDPYGAVLSTINATPTTLVQRDDEGDHGQVITND…
BjuNAC261	BjuB039930	CDS	ATGCCTTTGAATTTCGGCAACGATGTGGATGGATCGTCCCGGATTCTTTTGACTGAGCCTCGCGGATCTACTGCTCTGGTGCTTCTGTTTGGAGGACAAGTCATCTCTTGGAAAAATGAAAGGAGGGAAGAACTTCTTTTTATGAGCACTAAGCTAGTATTGCCTCCAAGACCATCGAGGAGAATACCTGTTTGCTTTCCTCAGGTTTGGAACTTTGGTGGACTGAGCGACATGGGGCCCGCAAAAGATTTTGTCTCTATGAGATCCTTCTCTCTCTTCCTCTCTGCTAAACAACAATCTTCAGTTGATCTGGTTTTGAAATCCACCGAAAATGCCCCAAATCTGCCCCACAGATTGCTTTCCTTCTTAGTACACTTCCCATGTCGGGTATTGAATTGG…
		Protein	MPLNFGNDVDGSSRILLTEPRGSTALVLLFGGQVISWKNERREELLFMSTKLVLPPRPSRRIPVCFPQVWNFGGLSDMGPAKDFVSMRSFSLFLSAKQQSSVDLVLKSTENAPNLPHRLLSFLVHFPCRVLNWSEVRVEGLETLDYLDNLKGKERFTEQADAITFDGEIDRVYLNTPTKIAVIDHERKRTIELRKEGMPNAVVWNPWDKKAKSIADMGDEDYMTMLCVDSGAIEPPVLLKPGEEWKGRQELSIVSSSYCSGQLDPRKHSNNKNPRLELRTKLRVKTSQEKLCTKLRLVSCVQEKLSSKLRFEGLGKHHTLPLSSSRAWIVDGPGIASKVKNASLSSPLQTRDCGASIQCPNCCFRIDNTNVLVPWPGLPKGVKFEPTDADIIEFLEAKC…
BjuNAC262	BjuB008966	CDS	ATGAGTCGCGATTCTGTGGCTTTTGAGTCCTCGCCGAGTACGGCGGTGGCGGCGACGGCGCTTGCTCCCGGGTTCCGATTCCATCCCACCGACGAGGAACTCGTGAGTTATTACTTGAAACGAAAGGTTCTGGGTAAACCCGTACGGTTCGATGCGATTGGGGATGCGGATATCTACAAGCACGAGCCTTGGGACTTAGCAGATGCATATGTGTTGGTCAAAGTGTTCCACAAGAATAACATTGGGCCTCCAAGTGGGAACAGATATGCACCCTTCTTGGAAGAGGAATGGGCTGATGATGGAGTAGCTCTGATTCCAGGAGTCGACGTTAAGGTCAGGGCAGAGCCGCTACCAGTAGGCAATGGAAACAACCAGATGGACCAGGAAACCCAGTCAGAA…
		Protein	MSRDSVAFESSPSTAVAATALAPGFRFHPTDEELVSYYLKRKVLGKPVRFDAIGDADIYKHEPWDLADAYVLVKVFHKNNIGPPSGNRYAPFLEEEWADDGVALIPGVDVKVRAEPLPVGNGNNQMDQETQSESKGLININEPPREATPMDIEVNHHEDTLKPQENDNINHDEGEKALKREDVEEDQGPPASGVLNKEAPLPLLQYKRRRQNESNNNNSRRTTQDHWSSTATTLISPSAAAATSTAISALLEFSLMGISEKKENTIASTPLPSPEEKLNDLHKEIHEMSVERETFKLEMMSAEAMISILQSRIDALRQENDELKKSSSANGH
BjuNAC263	BjuB008870	CDS	ATAGAGGAGATGATGGGATCAAGGGACAACAGAAGGGGAGAACAAGAAGAAGAGGAGGAACAAAAGTTAAAGCTTCCAGGGTTTAGGTTTCATCCTACCGATGAGGAGCTTGTAGGGTTTTATCTCTCTAAGAAAGTACTTCTCAAGAAACCCAACAAGATCGATGAGATCATCAGCCATATAGATATTTATAAATTTGATCCATGGGATCTTCCCCGGTTAAGGAAAACGGAGAAGGAGAGCTACTTCTTCTGCAAGAGAGGAAGGAAGTACAGAAACAGTACAAGACCGAACCGAGTGACTGGTTCTGGTTTCTGGAAAGCGACAGGAATCGACAAGCCTGTATACTCAGATGGATCCAGCAAAGCCGTGATCGGTTTAAAGAAGACACTCGTTTAT…
		Protein	IEEMMGSRDNRRGEQEEEEEQKLKLPGFRFHPTDEELVGFYLSKKVLLKKPNKIDEIISHIDIYKFDPWDLPRLRKTEKESYFFCKRGRKYRNSTRPNRVTGSGFWKATGIDKPVYSDGSSKAVIGLKKTLVYYIGSAGKGSKTDWMMHEFRLPTANDTITGGSTHLNPTPPSLLDAEVWTLCRIFKRNVSSRKYTPDWRELSGVKCVKPQQSKYQEAYISFGDNESTISTNNINIMESKGNYERNVFQLYQTPHQHQPILMDTASTTQVDNMGPHFSNADVHNTTYVNWDELRSAVEFAFGPS
BjuNAC264	BjuB008743	CDS	ATGGATATGGATGTGTTTAATGGCTGGGAGAGATCGAGATACGAAGATGAAACCATAATGCCACCTGGGTTTAGGTTTCATCCTACTGATGAAGAGCTCATCACTTACTACCTCCTCAAGAAGGTCCTTGACTCCAGTTTCTCCTGTGCAGCCATTTCTCAAGTTGATCTCAACAAGTCTGAGCCTTGGGAGCTTCCCGAGCTCCTAAAGGATGAATGGGTTCTCTCTAAAGTCTGTCTGAAAAGTAGTGTTGTCAGTAGAGAGACCAAACTGATCTCTTCTTCCGGCGGTGTCAGCTGCTCCTCCTCCTCCGCCGGTTCTTTGATTGCTCCGATCATCGATAACGCCTCCTTTGCGACGGAGCACGTGTCCTGTTTCTCCAATACCTCTGTAGCTCAC…
		Protein	MDMDVFNGWERSRYEDETIMPPGFRFHPTDEELITYYLLKKVLDSSFSCAAISQVDLNKSEPWELPELLKDEWVLSKVCLKSSVVSRETKLISSSGGVSCSSSSAGSLIAPIIDNASFATEHVSCFSNTSVAHATDASFPTYIPAPTPPSLPRQPRRFGDDVAFGRFMDVGASSGQFGIDAAFLPNLPSLPPTVFTPSSQSFGMYGGSAVCSWPFAL
BjuNAC265	BjuB008730	CDS	ATGGAGAGTATCGATTCTTCAGGTGGTCCTCCGCCGCCGCAACCTGACCTTCCTCCAGGATTTCGTTTTCACCCTACCGACGAAGAGCTCGTGGTTCACTACCTCAAACGCAAAGTGGCCTCCGCTCCTTTACCTGTCGCCATCATCGCTGAAGTTGATCTCTACAAGTTCGATCCATGGGAACTTCCTGAAAAAGCTTCGTTTGGAGATAAGGAGTGGTATTTCTTCAGCCCTAGAGACCGGAAGTATCCAAACGGAGCGAGGCCGAACAGAGCTGCCACGTCGGGATACTGGAAGGCGACGGGGACTGATAAGCCGGTGCTAGCCTCCGACGGGAAGCAGAAGGTGGGCGTGAAGAAGGCACTCGTCTTCTACAGTGGGAAACCTCCAAAAGGTGTT…
		Protein	MESIDSSGGPPPPQPDLPPGFRFHPTDEELVVHYLKRKVASAPLPVAIIAEVDLYKFDPWELPEKASFGDKEWYFFSPRDRKYPNGARPNRAATSGYWKATGTDKPVLASDGKQKVGVKKALVFYSGKPPKGVKSDWIMHEYRLIDNKSNNRPPGCDFGNKKNSLRLDDWVLCRIYKKNSGGRYVHNDKDNDMTDYIFRKIPPSLSTGLNHNVSRSMSLYDGDHGLYYGSGMICNNVSSGNPNATNVFIGNGLNPASSSGPMMMANLKRPLPVPYWPVAEAEQDVSPSKRFHGVRGGGEDCSNVSSSMMEEHPPLIQQLGGVSGDDGLFRTTSYQSPGLNWYSS*
BjuNAC266	BjuB008517	CDS	ATGGAAGAAAATCTTCCCCCGGGGTTTAGATTTCATCCTACAGACGAGGAGCTGATAACGCAGTATCTTTGTCGGAAAGTCTCCGATACTGGATTCACTGGTAAAGCTGTGGTCGACGTTGATCTCAACAAGTGTGAACCTTGGGATTTGCCAGCCAAGGCTTCAATGGGAGAGAAAGAGTGGTACTTCTTCAGCCTAAGAGACCGGAAATACCCAACTGGGTTAAGGACAAACCGAGCAACTGAAGCCGGTTATTGGAAAACCACAGGTAAAGATAAAGAGATATACCTAAGTGGAGTGCTGGTTGGGATGAAGAAAACCCTTGTTTTCTACAAAGGAAGAGCTCCAAAGGGTGAGAAAAGCAATTGGGTTATGCATGAGTATAGGCTTGAGAACAAA…
		Protein	MEENLPPGFRFHPTDEELITQYLCRKVSDTGFTGKAVVDVDLNKCEPWDLPAKASMGEKEWYFFSLRDRKYPTGLRTNRATEAGYWKTTGKDKEIYLSGVLVGMKKTLVFYKGRAPKGEKSNWVMHEYRLENKQPFKPAKEEWVVCRVFEKSTAAKKPQEQQPQSSFGSPCDANSSMANEFEDIELQNMNTNSSTIDYSHIHQFSQNGLYSQDNSISTAGLNMNMATNIPSWSTTSLLGQPLSPINSLLLKAFQIRNSYSFTNTNPSTLHQQGVSNNTMQNGSSSSQSQPQEEAFNMDSIW
BjuNAC267	BjuB004559	CDS	ATGCCGCCGATGAGTTTGCCTCCAGGTTTCAGGTTTCTTCCAACAGACGAAGAGCTAGTGGCATACTATCTGGACAGGAAGGTCAACGGCCGAACCATTGAGCTTGAGATTATCCCCGAAGTTGATCTCTATAAATGCGAGCCATGGGATTTGCCTGAGAAGTCATTTTTGCCGGGGAACGACATGGAATGGTACTTTTACAGCACAAGTGATAAAAAGTATCCAAATGGGTCTAGGACAAACCGTGCGACCCGAGCGGGTTACTGGAAAGCAACAGGGAAAGACCGTGTAGCAGAATCAAAGAAGATGATGGGGATGAAGAAGACGCTAGTTTATTACCGAGGAAGGGCTCCTCATGGCCTTCGTACTAATTGGGTGATGCATGAATATTGTCTCACT…
		Protein	MPPMSLPPGFRFLPTDEELVAYYLDRKVNGRTIELEIIPEVDLYKCEPWDLPEKSFLPGNDMEWYFYSTSDKKYPNGSRTNRATRAGYWKATGKDRVAESKKMMGMKKTLVYYRGRAPHGLRTNWVMHEYCLTYPSSSSSIQLPSHPPLQLQDFPQLSMNEAEIISMDNSKQQDFQYRDSLNGTLDEIFSFASSTTLPPSL
BjuNAC268	BjuB045054	CDS	TCCTGCAGACGATCGTGGCTGGTTGATAGTAACCGCATTGCAACCAAAATAAAGAGTGCATCGGGTCATAATGACCCTAACAAAGTGGTGTGGAACAGCAATCCTTCAAAACACTGTCCCAACTGTCATCACCTCATTGACAACAACGATGACGATGGGACTGTGTCCCACTTCTTCCACAGAGCAATCAAAGCTTACAGCACAGGCACTCGAAAGCGTCGAAAGATTCACGACGATGATTTTGGGGATGTGCGCTGGCACAAGACTGGAAGAACTAAACCGGTTGTGTTGGATGGTGTTCAGAGAGGTTGCAAGAAGATAATGGTTCTATACGGTGGGAAGGCCGTGAAAACGAACTGGGTGATGCACCAATACCATTTGGGGACTGACGAAGATGAG…
		Protein	SCRRSWLVDSNRIATKIKSASGHNDPNKVVWNSNPSKHCPNCHHLIDNNDDDGTVSHFFHRAIKAYSTGTRKRRKIHDDDFGDVRWHKTGRTKPVVLDGVQRGCKKIMVLYGGKAVKTNWVMHQYHLGTDEDEKDGDYVVSKIFYQQPQQLAVLKQGGGDKAEQEDVSDDIFAATTTPKADPVTPKLFTPEPPPQAVRLCSDSHFADDYATPHGCVAAPEVSLAEISEAVYMEDEVQGVQRNHERTSSEDEPAPETGIENRDNEIMVYDEEEKENDKEDVNDQEDRGNDKEGENQAEEDPNWLDSGGSQFILDSQQLVEALSLCDDLLQDRDENTNNGGLRNNKQPCFGDYAHLGGTEDFKRDLEDCQKLVLDPSNIDLDTPPEFRLSQLEFGSQESFL…
BjuNAC269	BjuB002444	CDS	ATGGAGGAAAAGCCTGGTTTTGAATTCCGTCCGTACGACGAGGAGCTCGTGGGTTTCTATCTCCGTCACAAAATTCTCGGAAACGATAGTCTCGTCGGCGGAGTCATCAGAGAGATCAAAATCTGCAGCTTAGATCCTTGGGACTTGCACTGGATGAAGCTTATCTGCTTTGTTGCTGGTTTTATTTTTTTACAGAGGAGGACCTATGTCATCTGCAGATTGGAGTATAAGGGTGACGAAATGAACATTCTGTCGGCTAACCCAACAGATGCCATTCCAACTTTTGCTCCTACTATGGCCAATAGTGCAAGCTCTGTGGTCGACCAATCACTTCAAGGGAATTCTGGACATTACAACACTTTCTCCGAGTATGATTCAGCGTATCAGGGGCATCAGTTT…
		Protein	MEEKPGFEFRPYDEELVGFYLRHKILGNDSLVGGVIREIKICSLDPWDLHWMKLICFVAGFIFLQRRTYVICRLEYKGDEMNILSANPTDAIPTFAPTMANSASSVVDQSLQGNSGHYNTFSEYDSAYQGHQFNGNFDTQQLLQYFNPTSEYDLANQSHWFTNPQQQHSATYQDDSDMWKQIGRDTWSSTDSVGSKDGPYHTPKDSTPSVSTVELLHHHEAQEQPKQLELQWQGKEKVINKQHSECEWKMAEDAFKKAPPTSAVKQSWIVLEEISQKNSRWIYLKNIIGLLLFIFIIGCIILVG
BjuNAC270	BjuB003203	CDS	ATGGGTCGCGGCTCAGCCACGTCGCTCGCTCCTGGGTTTCGTTTCCACCCAACGGACGAGGAGCTCGTTCGCTACTACCTGAAACGCAAGGTCTGCAACAAACCCTTTAAGCTCGATGCTATCTCCGTCACCGATGTGTACAAATCCGAGCCTTGGGATCTTCCAGGCAAGTCGAAGCTGAAAAGTAGAGACTTGGAGTGGTACTTTTTCAGTATGCTTGATAAGAAGTACAATAACGGTTCAAAGACCAATCGCGCCACGGAGAAAGGCTACTGGAAGACGACGGGGAAGGATCGGGAGATTCGTAATGGTTCGAGGGCCGTAGGGATGAAGAAGACACTTGTTTATCACAAGGGTCGAGCTCCTCGTGGGGAAAGGACGAATTGGGTTATGCATGAG…
		Protein	MGRGSATSLAPGFRFHPTDEELVRYYLKRKVCNKPFKLDAISVTDVYKSEPWDLPGKSKLKSRDLEWYFFSMLDKKYNNGSKTNRATEKGYWKTTGKDREIRNGSRAVGMKKTLVYHKGRAPRGERTNWVMHEYRLTDDELKKTGAPQDAFVLCRIFQKSGTGPKNGEQYGAPYLEEEWEEDKMTFVPEQDALSEGLAVDDDVYLDLDDFDEKPENVVVYDAIPVQPNYFHGESSNNAESGNYSDSGNYIQPGNFAVDSGGCFEQPIETFEEDQKPIIRDGSIQPCSLFTNEQNGCGVQDENVVNLETTNNNVFADDNCYSDIPIDTNYMPDESFIDPSNNLQLSDGLFLEADDLGSALPDFDFEDYLNFFGDEDAQNLTLDVSQLLGSEDALPAQEGL…
BjuNAC271	BjuB040984	CDS	ATGAACTTACCAGCAGGATTCCGATTCCATCCAACGGACGAAGAGCTCGTGAGATTCTACCTGATACGGAAATGCGCGTCGGAGCAGATCTCAGCTCCGGTCATCGCCGAAATCGATCTCTACAAGTTCAATCCTTGGGATCTTCCAGAGATGTCACTGTACGGAGATAAAGAGTGGTACTTTTTCTCACCCAGAGACCGGAAATACCCAAACGGTTCGCGTCCTAACCGGGCAGCTGGAACCGGTTATTGGAAAGCGACCGGAGCGGATAAACCGATCGGTAAACCGAGGACGTTGGGTATAAAGAAAGCGCTCGTCTTCTACGCGGGGAAAGCTCCCAAAGGGATTAAAACGAATTGGATCATGCACGAGTATCGTCTCGCTAATGTCGATAGATCA…
		Protein	MNLPAGFRFHPTDEELVRFYLIRKCASEQISAPVIAEIDLYKFNPWDLPEMSLYGDKEWYFFSPRDRKYPNGSRPNRAAGTGYWKATGADKPIGKPRTLGIKKALVFYAGKAPKGIKTNWIMHEYRLANVDRSASNNKKNNLRLDDWVLCRIYNKKGTMEKYYPADEKPMSSPFDTSVSSTLQEDDSSSSGVSPDAKEEVQSEPKWRELEDALEAFDSSMFCGGGGGSMDLLQSDAFVPQFVYQPTDYCFASVQDPLEQKPFLNWSFAPQG
BjuNAC272	BjuB015018	CDS	CTTGGCAGGACTTGGATTGTGGATGGTCCATGGATTGTGAAGAATGTAAAGAATGTGTCTGTGTCATCAGATCTGCAGATTGAAGACTGCGGAGCATGTATAAACTGTCCCAACTGCGGTTACCGGAACGACAACAGAAATGGAATAATGACTCCATGGCCAGGCCTTCCTAAAGGTGTGAAGTTCGAGCCAACCGATGAAGAAGTGATCGAGCATTTGGAAGCCAAATGTGGGATTGATGGCTCAAAACAAAATCCTTTTATTCAAGACTTTATCTTCTCAGTGGATGATATCAATTACACTCACCCTCAAAACCTTCCAGGTGTGAATAAGGATGGAACTAGCACCTTCTTCTTTAACAAGACGGTGCATGCATATCCCAAGGGGGAAAGAAAGAGG…
		Protein	LGRTWIVDGPWIVKNVKNVSVSSDLQIEDCGACINCPNCGYRNDNRNGIMTPWPGLPKGVKFEPTDEEVIEHLEAKCGIDGSKQNPFIQDFIFSVDDINYTHPQNLPGVNKDGTSTFFFNKTVHAYPKGERKRRRITTDGSVRWRKTGKTKPVMINGVQKGCKKFMVLYKNAKKGLKPNKYKWVMHQYHLGREEEEEETGEYVVSKIMYQQQHGLEEENTPEASSSLVEKNPNYWDFNMSYGNCMVSDLGNADLGSLPDICSAIFVSPRHDLRRLSFDDSGFSMSIVELVFHYDVRVKFCYKIIWDKKLVVIFFKTNSQLLFLLRLDVTLTTMADNLRRAIQDLTLGIDDEPVALPVEVCNEAVRATQFSLMCRPLMQRKQNLRAMVSTLPRIWGLSGI…
BjuNAC273	BjuB015179	CDS	ATGGCGGTTGTGGTAGAAGAAGGCGTGGTGTTGAATCATGGAGGTGAAGAACTTGTTGATTTACCACCTGGATTTAGGTTTCATCCAACAGATGAAGAGATCATATCATCCTACCTCAAAGAGAAGGTTTTAGACAGCCGATTCACGGCTGTGGCCATGGGAGAAGCCGATCTTAACAAGTGTGAACCCTGGGATTTGCCAAAGAGGGCAAAGATGGGGGAGAAAGAGTTTTACTTCTTCTGTCAAAGGGACAGGAAGTACCCGACCGGTATGAGGACGAACCGTGCAACCGAGTCCGGTTACTGGAAAGCGACCGGGAAGGACAAGGAGATCTTCAAAGGCAAAGGTTGTCTCGTTGGCATGAAGAAAACACTAGTGTTTTATAGAGGAAGAGCTCCA…
		Protein	MAVVVEEGVVLNHGGEELVDLPPGFRFHPTDEEIISSYLKEKVLDSRFTAVAMGEADLNKCEPWDLPKRAKMGEKEFYFFCQRDRKYPTGMRTNRATESGYWKATGKDKEIFKGKGCLVGMKKTLVFYRGRAPRGEKTNWVMHEYRLEGIYSYHNLPKTARDDWVVCRVFHKNNPSTTTQQMTRIPMEDLARTDSLENIDHFLDFSSLPPLIDPSFTGQPNFKPINPPTYDISSPIQPHPFNSSYQPIFNHQGFGSASGSGSGSTYNNNNKEMVKMEQSLVSVSQETCLSSDVNATTTAEVSSGPVMKQEMSMMGMVNGSKSYEDLCDLRGILWDY*
BjuNAC274	BjuB046067	CDS	ATGATTGCAGCGTTATCGATGATCAAATCTAAGGATCTTGTATGGTACTTCATCTCTCCAAAGGAGTACACGTCCCCGAAGAAGAATGTAAGGAAGAGGACTACACCTTCTGGGTTCTGGAAAGCTACTGGCAAGGATCGGAATGTGAAGGAGGACAAGCGAAGAAACAGTGTTGTGATCGGTATTAAAAAGACGCTTGTGTACTATGAACATAAATCTTCTAATGCAGTTCGCACTCCTTGGACTATGCACGAGTATCACATCACTTGCTTGCCCCTTCTTGACGGGAGGACCTACGTTATTTGCAAGATATTTTATAAGGGCAACGTTGAAGACATCCAATCCGGTAGCATAGTAGGAGCGGCTAACACACCACCTCTAGTTGAGCAGACAGGTGAA…
		Protein	MIAALSMIKSKDLVWYFISPKEYTSPKKNVRKRTTPSGFWKATGKDRNVKEDKRRNSVVIGIKKTLVYYEHKSSNAVRTPWTMHEYHITCLPLLDGRTYVICKIFYKGNVEDIQSGSIVGAANTPPLVEQTGEENISGFSVTMLMNKKEDICPWDVLYPIPNMQLQAPFLVQDDDDFLGALTHVNRKHVDFLFTDDQELIVTQENCEEYMLKWLC*
BjuNAC275	BjuB016953	CDS	ATGAGGGCTGAAGGTAAGGACCACGAAGACGAGGATGAAGCAATACTTCCTGGATTTAGATTTCATCCAACGGACGAAGAGCTTTTAGGGTATTATCTTCGCAGAAAAGTAGAGAACAAACCGATCAAACTCGAGCTTATTAAACAGATTGATATCTACAAGTTCGATCCTTGGGATCTTCCTAGAGTGAGCAACGTCGGGCAAAGGGAATGGTATTTCTTCTGCATGAGAGGCAGGAAATACAAGAATAGCGTTAGACCAAACCGTGTCACCGGCTCAGGTTTCTGGAAAGCCACCGGTATTGATAAACCGGTTTACTCCAATTTTGACTGCATCGGTCTAAAGAAATCTTTGGTTTACTACCTTGGTTCTGCCGGTAAGGGCTCTAAAACCAATTGG…
		Protein	MRAEGKDHEDEDEAILPGFRFHPTDEELLGYYLRRKVENKPIKLELIKQIDIYKFDPWDLPRVSNVGQREWYFFCMRGRKYKNSVRPNRVTGSGFWKATGIDKPVYSNFDCIGLKKSLVYYLGSAGKGSKTNWMMHEFRLPSTTKTDSTTQQAEVWTLCRIFKRVTHQRNPTIIQPNRKPVITLTDSCSKTSSSDSEHTSHRVVDSLSHKLHEPQTQNPYGNQLTTVGFNQPTYTCHDNNFLSFLNINGGDFIGDSASWDELRSVIDGNTKH
BjuNAC276	BjuB041403	CDS	TACACTTTCTTTGGTGTGGGTTTCTTTGTTGAGAGATGCAAGATAGGGTCAACTCCGCAGAACGAATGGTATTTCTTCAGCCACAAGGATAGGAAATACCCAACGGGTTCAAGGACCAACCGTGCTACTCATGCAGGGTTTTGGAAGGCAACAGGACGAGACAAATGCATAAGGAACTCTTACAAGAAGATAGGAATGAGGAAGACACTTGTGTTCTACAAAGGAAGAGCTCCTCATGGCCAAAAGACTGATTGGATCATGCATGAGTACCGTCTTGAAGATGCTGATGATTCTCAAGGCAACCCTAGTGAAGATGGATGGGTGGTTTGTAGGGTATTCATGAAGAAGAATTTGTTCAAGGTAGTGACTGAAGGAGGCTCAAGCATTAACTCAACGGAC…
		Protein	YTFFGVGFFVERCKIGSTPQNEWYFFSHKDRKYPTGSRTNRATHAGFWKATGRDKCIRNSYKKIGMRKTLVFYKGRAPHGQKTDWIMHEYRLEDADDSQGNPSEDGWVVCRVFMKKNLFKVVTEGGSSINSTDQYNHDASNNCNTLQARSFMHRDSPYQLVRNHGATTFELNKPDLTLHQYPPIFHKPPSLGFDYSAGLPRDCESAASEGLQYQQACEPGLEVGTCETVASHNHQQGLGEWSMMDRLVTCHMGNEDSSRGIRFEDGNNNSSSVVQPVPETNQLSLRSEMDFWGYSK
BjuNAC277	BjuB017702	CDS	ATGGAGCACGAGATTCCCGTAGGGTTTCGTTTCTATCCGACGGAAGTTGAGCTGATTTCGTTCTACTTAAGATTCCAGCTTCACGGAGGAAATGCTACCATTCACAGTCTCATACCTATCCTCGATGTGTTTAGCGTTGAGCCTAATCAGCTTCCAAATCTTGCGGGAGAGAGGTGTCGAGGAGACGCAGAACAATGGCTTTTCTTCGTGCCAAGACAAGAGCGAGAAGCTAGAGGAGGAAGACCGAGCAGGACCACTGGTTTAGGATACTGGAAAGCAACTGGTTCACCAGGTCCTGTGTTCTCGCCTGATAATCGTGTAATCGGAGTTAAAAAGACGATGGTTTTCTACATCGGGAAAGCACCTACGGGGAAAAAGACTAAATGGAAAATGAATGAA…
		Protein	MEHEIPVGFRFYPTEVELISFYLRFQLHGGNATIHSLIPILDVFSVEPNQLPNLAGERCRGDAEQWLFFVPRQEREARGGRPSRTTGLGYWKATGSPGPVFSPDNRVIGVKKTMVFYIGKAPTGKKTKWKMNEYKGIDETASVSTIPKLRHEFSVCRIYIKSGSSRAFDRRPTEAYAIERKLPRFGKKTSSRATATQSNSEMVDGLSQLRERKLPKNGGETSSCATMTTSQETSYSGGGDQVQLPVNATTIQSIPEIVDGLSQLRERKLPYNGVKSPSCATGSTSPETSYSGGGDQVHQLHVNASTTQTISEMVDGLSQPFWEWEQLNWS*
BjuNAC278	BjuB019474	CDS	ATGGGTTCGTCGTCGAATGGAGGAGTGCCACCTGGGTTTCGGTTTCATCCGACGGACGAAGAACTTCTCCATTACTACTTAAAGAAGAAAATCTCTTACCAGAAGTTTGAGATGGAAGTTATCAGAGAGGTTGACTTAAACAAGCTTGAGCCTTGGGATTTACAAGAGAGATGCAAGATAGGGTCAACTCCTCAAAACGAATGGTATTTCTTTAGCCACAAGGACAGGAAATATCCGACGGGATCAAGGACAAATCGTGCAACTCAAGCAGGATTCTGGAAGGCGACGGGACGTGACAAGTGCATAAGGAACTCTTACAAAAAGATAGGAATGAGGAAGACTCTTGTGTTCTACAAAGGAAGAGCTCCTCATGGGCAAAAGACTGACTGGATCATGCAT…
		Protein	MGSSSNGGVPPGFRFHPTDEELLHYYLKKKISYQKFEMEVIREVDLNKLEPWDLQERCKIGSTPQNEWYFFSHKDRKYPTGSRTNRATQAGFWKATGRDKCIRNSYKKIGMRKTLVFYKGRAPHGQKTDWIMHEYRLEDADDPQGNPSEDGWVVCRVFMKKNLFKVVNDGGSSINSADQNNHDASNNNNSLQARSFMHRDSPYQLVRNHGATTFELNKPDPALHQYPPIFHKPPSLGFDYSSGLQRDCESAASEGLQYQQACEPGLEVGTCETVANHNHQQGLGEWSMMDRLVTCHMGNEDSSRGIRCEDGNNNSSAVVQPVPTSNQLSLRSEMDFWGYSK
BjuNAC279	BjuO000621	CDS	ATGGAACCAAAACACAAAGCTTTGCCGGTAGGATTCAGGTTTCGTCCAACAGATTGTGAGATTTCGAAATATTTCTTGACGAGGAAAGCTCTGGAACAACCAATGAGAGCTCCCAATGTACCCGAAGAGTGTCATGATATCTTCACAAGACATCCTCGTGACTTGCCTGGCTATCCAAGAGAAACGCATTGGTACTTTTATTGCAGAAAACTTGACAGCCAAGTTATTCCCAACTCTCATAGTATTTGGATACAAATCGGAGAAGAAACTGGTGTGTTGGATCCACAGAATAATGATACATTAGTCGGTATCAAACGTCCATTCACTTGCGTTGATCATGAAGAAGAGCCCGACGATATTCTTTTGTCAGATGAAGACGAACCTCCACGATACAATTGG…
		Protein	MEPKHKALPVGFRFRPTDCEISKYFLTRKALEQPMRAPNVPEECHDIFTRHPRDLPGYPRETHWYFYCRKLDSQVIPNSHSIWIQIGEETGVLDPQNNDTLVGIKRPFTCVDHEEEPDDILLSDEDEPPRYNWFMDEFSLPLTVSETDWVLCHVFRKNNEPESESEEEKETFEAESLDLFIEKDGNVLPPSPSPP*
BjuNAC280	BjuO001153	CDS	ATGTTGAGGTTGCCGTCAATAGTGGCGGCTATTACCGGAAAAAGGAATCTTTCTGCCACGTTATCGAAGCTGGAATCAAAGGATCTTGTATGGTACTTCTTCAATCCCAGGGAGTACCACGTATCTGAGAAGAAGAAGGGAACGAAGAGGACAACACCTTCTGGTTTCTGGAAAGCTACTGGTGTTGATCGGAAAATCAAGGATAAGAGAGGACACGGTGATGAGATTGGGATCAAGAAGACGCTTGTATACCATGAAGGTAAAGCTGCTAATGGAGTTAAGACTCCTTGGGTCATTCACGAGTATCACATCACTTCCATGCCTCCTACTCAGAGGAACTATGTTATCTGCAAAGTAATGTACAAGGGTGCTGACGGAGACAGTTTGTTCGGTAATAAC…
		Protein	MLRLPSIVAAITGKRNLSATLSKLESKDLVWYFFNPREYHVSEKKKGTKRTTPSGFWKATGVDRKIKDKRGHGDEIGIKKTLVYHEGKAANGVKTPWVIHEYHITSMPPTQRNYVICKVMYKGADGDSLFGNNSNDLSHFTMVSDLNTIREINTDPQVEQPRQDLGMSVDDLENPLNEQDDPTLFNADTFFDDNHCPYQQPQVPWDDDYISAMLSFNGGNHAAVLGDIDITMQEHRNDHRPKKALPGIIVDCSSDSDAKSISATSILNVVVKLLDPRAYHL*
BjuNAC281	BjuO001150	CDS	ATGATTGCAGCTTTATCGATGATCAAATCTAAGGATCCTATATGGTACTTCTTATCTCCAAAGGAGTACACATCTCCGAAGAAGAGCCTAACGAAGAGGACTACACCTTCGGGGTTCTGGAAATCTACCGGTAAGGATCGGAAAGTTAAGGAGGAAAAAAGAAGAAATGGTGTTGTGATCGGTGTTAAAAAGACTCTTGTGTACCACGAAGGTAAATCATCTAATGCTGTTCCAACTCCTTGGATTATGCACGAGTATCACATCACTTGCTTGCCTCTTCCTGATCAGAGTACCTACGTTATCTGCAAGATATTTTATAAGGGCAACGCTGGAGATATCCCATCCGGCAGCAACTCGAGTGAACCAAGTTATTTGGTCATTAATGATTTAAACACAGTC…
		Protein	MIAALSMIKSKDPIWYFLSPKEYTSPKKSLTKRTTPSGFWKSTGKDRKVKEEKRRNGVVIGVKKTLVYHEGKSSNAVPTPWIMHEYHITCLPLPDQSTYVICKIFYKGNAGDIPSGSNSSEPSYLVINDLNTVGATNTRPQVEQVCQESLSGFSANDVTMLMNEQENLCFWDALCPIPDTLFTDNNDNTNVQLQAPCLAQGDDEDLGAFTHIESLFTDHPEFITQENSEEYMINCLAYYSREIVLCGL*
BjuNAC282	BjuO001152	CDS	ATGGAGAAGAATCTTGTTGGATATAGGTTTAGTCCTACGGGAGAGGAACTGATCAACCATTACCTCAAGAACAAGATTCTTGATAAACCATGGCTCGTAGACGATGCCATTGGCGAGATCAACATCTATGCTTACCATCCAGAGTTCTTGCCTTCGCTATCGAAGATCCAATCAAACGATCTTGTATGGTACTTCTTCTGTCGAAGGGAGTGCCACGCAACTGATAAGAAGAAGGGAACGAAGAGGACAACACCTTCTGGGTTCTGGAAAGCTACTGGCGTTGATCGGAAAATCAAGGATAAGGGAGGGAATGGTGTTGAGATCGGGATCAAGAAGACGCTTGTGTACCATCATGGTAAAGCTGCTAATGGAGTTAAGACTCCTTGGGTCATTCACGAG…
		Protein	MEKNLVGYRFSPTGEELINHYLKNKILDKPWLVDDAIGEINIYAYHPEFLPSLSKIQSNDLVWYFFCRRECHATDKKKGTKRTTPSGFWKATGVDRKIKDKGGNGVEIGIKKTLVYHHGKAANGVKTPWVIHEYHITSLPLNQRNYVICQVKYKGEDRSRLYGNNSDDLSHSTMASDLNTVRETNTAPEVEQQRDKDLYMSVDDLANPLNEQDDVLFNPHTFFNDNYYPYQQPQAPCDDDDLSELLSYNGGNHADVLGDLDTILQEHRNDHRPKKALTGIIVDCSSDSDAESISATSYQGTSSPDSFHSLSGHFHTSGVEIPSLRKDSFTDLQSPAETSINRKIRKSHLTRRTVKEGKSKVINASMEKKSSSSLSTMKTEKMGWFITEEAMDRRNRKNP…
BjuNAC283	BjuO001148	CDS	ATGATTGCAGCTTTATCGATGATCAAATCGAAGGATCATGTATGGTACTTCTTATCTCCAAAGGAGTACACGTCCACGAAGAAGAACGTAATGAAGAGAACTACACCTTCTGGGTTCTGGAAATCTACCGGCAACGATCGGAATGTAAGGAAGGACAAAAGAAGAAACGGTGTTGTGATCGGTACTAAAAAGACGCTTGTGTACCATGAAGGTAAGTCTTCTAGTGCAGTTAGGAGTCCTTGGACTATGCACGAGTACAACATCACTTGCTTGCCTCTTGTTGATCAGAGGACCTACGTTATTTGCAAGATATTTTATAAGGGCAACGCTGGCGACATCCCATCTAGTATAAACTCGAGTGAACCAAGTCACTCTTTGGTAATTGATGATTCTAACATA…
		Protein	MIAALSMIKSKDHVWYFLSPKEYTSTKKNVMKRTTPSGFWKSTGNDRNVRKDKRRNGVVIGTKKTLVYHEGKSSSAVRSPWTMHEYNITCLPLVDQRTYVICKIFYKGNAGDIPSSINSSEPSHSLVIDDSNIVGAANTPPLGDQAGEESLYGFSVNDVTMITEKQEHLCPWDALCSIPNTLSIDNNDNPNGQLQAPCLAQDDDGFLGGLTHVNRKHVEFLFIYDQELTTEENSREL*
BjuNAC284	BjuO000974	CDS	ATGATAAGCAAGGATCCAAGATCAAGTTTGCCACCAGGGTTTCGATTTCATCCAACTGATGAAGAACTCATTCTCCATTACCTAAGGAAGAAGGTTTCCTCTTTACCAGTCCCGCTTTCGGTCATCGAAGATGTCGATATCTATAAATCTGATCCATGGGATTTACCAGCTAAGGCTCCCTTTGGAGAGAAAGAATGGTATTTTTTCAGTCCGAGGGACAGGAAATATCCAAACGGAGCAAGACCAAACCGAGCAGCTGCGTCAGGGTATTGGAAAGCCACCGGAATAGATAAGTTAATTGCGGTACCAAACGGTGGAGTTAATGAAAACATTGGTATAAAAAAAGCTCTTGTGTTTTATAGAGGAAAGCCTCCAAAAGGTGTTAAAACCAATTGGATC…
		Protein	MISKDPRSSLPPGFRFHPTDEELILHYLRKKVSSLPVPLSVIEDVDIYKSDPWDLPAKAPFGEKEWYFFSPRDRKYPNGARPNRAAASGYWKATGIDKLIAVPNGGVNENIGIKKALVFYRGKPPKGVKTNWIMHEYRLAETLSPKRVDHSSDSQFNSLGDRSLKSREYSMRFKHTYIEMVEEVGAVVNQGGDHEVVDLPPGFRFHPTDEEIITHYLKEKVFNVQFTSAAIGQADLNKNEPWDLPKIAKMGEKEFYFFCQRDRKYPTGMRTNRATLSGYWKATGKDKEIFRGKGCLVGMKKTLVFYRGRAPKGEKTNWVMHEFRLDGIYSYHNLPKSSRDEWVVCRVFHKNAPPPTTITTTTNQLIRIESLDNIDHLLDFSSLPPLIDPGFMGQPGPSL…
BjuNAC285	BjuO002359	CDS	ATGGGAAGTTCATGTTTACCTCCAGGATTCCGGTTTCATCCTACTGATGAAGAACTCATCGACTATTACTTGAAAAGAAAAGTGGAAGGACTTGAGCTCGAGCTTGAAGTCATTCCGGTTATTGATCTTTATAAATTTGATCCTTGGGAGTTACCAGACAAGTCTTTTCTCCCAAACCGGGACATGGAATGGTTCTTCTTCTGTTCAAGGGACAAAAAATATCCTAATGGTTTTCGTACAAACCGAGGAACAAAGGCCGGTTACTGGAAAGCAACCGGAAAAGACCGGAAAATTACATGTCGTTCGTCTTCTACAATCGGCTATAGAAAAACCCTAGTTTTCTATAAAGGTCGTGCTCCGTTAGGCGATAGAACCAGTTGGCTCATGCATGAATATCGA…
		Protein	MGSSCLPPGFRFHPTDEELIDYYLKRKVEGLELELEVIPVIDLYKFDPWELPDKSFLPNRDMEWFFFCSRDKKYPNGFRTNRGTKAGYWKATGKDRKITCRSSSTIGYRKTLVFYKGRAPLGDRTSWLMHEYRLCDDEGSSQGSQSFKGAFVLCRVAKKNEIKSNSKIQRTLSEQTLGSGESSGYSSRVTSPRRDGTMPFHTFVNPVSTETNSSNIWISPDFILDSSKDYPQIQDVAPEYFQDFDFPVLGNQNVDVPASTLNASVDQSMDESMQAGYWTNSWYDQTGLFD*
BjuNAC286	BjuO003157	CDS	AAAATGGAGGAGCTTACAACTGGGTTTCGCTTCTATCCCACGGAAGAAGAACTGGTTGTGTTCTACCTACGAAACCAGCTCGAAGGAAGGAGTGGTGACTCAATGCACCGTGTCATACCCGTTCTAGATGTCTTTGACATCGAGCCTAGTCATCTTCCAAATACTGCGGGAGAGAGATGTAGAGGAGATGCTGAGCAATGGTTCTTCTTTGTGCCAAGACAAGAGCGCGAAGCAAGAGGAGGCAGGCCGAGCAGAACCACTGGTTCAGGGTACTGGAAAGCAACTGGATCACCTGGTCCTGTCTTTTCCAAGGATAACCGAATGATTGGAGTCAAGAAAACTATGGTTTTTTACACCGGAAAAGCACCAACAGGAGGAAAAACAAAATGGAAGATGAAT…
		Protein	KMEELTTGFRFYPTEEELVVFYLRNQLEGRSGDSMHRVIPVLDVFDIEPSHLPNTAGERCRGDAEQWFFFVPRQEREARGGRPSRTTGSGYWKATGSPGPVFSKDNRMIGVKKTMVFYTGKAPTGGKTKWKMNEYKALDDRDNVSTVPKLRHEFSLCRVYITSGSSRAFDRRPVGVLQTGRMLTNDVAVAETSFLLGTSPEISMTGGEHVDLSVDTEMLDGLTEPIWEWEQLNWP
BjuNAC287	BjuO003872	CDS	ATGATGTCGGAATCTATGAGCATATCAGTAAACGGACAATCTCAAGTGCCTCCTGGGTTTAGGTTTCACCCGACCGAGGAAGAGCTGCTGCAGTATTATCTCCGGAAAAAAGTAAATAGCATCAAGATCGACCTCGACGTTATTCGCGACGTTGATCTCAACAAGCTCGAGCCTTGGGATATTCAAGAGATGTGTAAAATAGGAACAACGCCTCAAAACGACTGGTATTTCTTTAGCCACAAGGACAAAAAATATCCGACGGGGACGAGAACTAACCGAGCTACGACGGTCGGATTCTGGAAAGCAACGGGCCGCGACAAGATCATATATAGTAATGGCCGTAGGATAGGAATGAGAAAGACTCTTGTTTTCTACAAAGGTCGAGCTCCTCATGGCCAG…
		Protein	MMSESMSISVNGQSQVPPGFRFHPTEEELLQYYLRKKVNSIKIDLDVIRDVDLNKLEPWDIQEMCKIGTTPQNDWYFFSHKDKKYPTGTRTNRATTVGFWKATGRDKIIYSNGRRIGMRKTLVFYKGRAPHGQKSDWIMHEYRLEDNVISPEDVTVHEVVTIIGEASQDEGWVVCRIFKKKNLHKTLNSPIGGASLSGSGDTARTSPSSQFFNDESLEQFLEFMGRSCKEELSLDPFMKLPDLESPNSQTFNNNCHVSSPDTNHAVQVSNVIDTSFVSSWSALDRLVASQLNGPSIAAVDESHADQDHLALPSLRSPYRSLNRSGSYHDGLSQEHPAEMELWNTTTSSLSSSSDPFCHVSNGSG
BjuNAC288	BjuO005702	CDS	ATGGCGCCCATGAGTTTGCCTCCAGGTTTCAGGTTTCATCCAACAGACGAAGAGCTAGTGGCATACTATCTGGACAGGAAGGTCAACGGCCGAACCATTGAGCTTGAGATCATCCCCGAAGTTGATCTCTATAAATGCGAACCATGGGATTTGCCTGAGAAGTCATTTTTGCCGGGAAACGACATGGAATGGTACTTCTACAGCACAAGGGATAAAAAGTATCCAAATGGGTCCAGGACAAACCGTGCGACCCGAGCCGGTTACTGGAAAGCTACAGGGAAAGACCGTGCAGTAGAATCAAAGAAGATGAAGATGGGGATGAAAAAGACCCTCGTTTATTACAGAGGAAGGGCTCCGCATGGCCTTCGTACTAACTGGGTGATGCATGAATATCGCCTC…
		Protein	MAPMSLPPGFRFHPTDEELVAYYLDRKVNGRTIELEIIPEVDLYKCEPWDLPEKSFLPGNDMEWYFYSTRDKKYPNGSRTNRATRAGYWKATGKDRAVESKKMKMGMKKTLVYYRGRAPHGLRTNWVMHEYRLTHLPSSSLSSSIKESYALCRVFKKHIQIPKRKEEQIIMLGNSDGKEKEEELEEENIWRKCDGVMMERESDEDENLKIASAETSSSELTQGILLDEANNSSSFALHFSSSLLDDHDQLFANYSHLPYYPPLQLQDFPQLSMNEVQIMSIDNSKKDFQCRDSMNGTLDEIFSFSSSATLPL*
BjuNAC289	BjuO007004	CDS	ATGGGGAATAATATGGTGGGCTTCAGGTTTCGTCCGACGGACGAGGAGCTCGTGGAACATTACCTCCGTCCGAAAAATAACGGCGGCGGTTCCACCACGAGCAGCCAAATCATTAACACTGTCAATATCTGCAACCTTGATCCTTGGGAATTGCCTCCGCTGTCGAGGATGGCGTCGAGTGATCAGGTTTGGTATTTCTTCGGACGCAAGGAAAGCAGATACAACAGAGGTGAGCGACAGAAGAGGAAAACCAAGTCTGGTTATTGGAAGAAAACCGGTAAGACCTTGCCTATCACGCGAAAGAGCGGTAACCACGAAACCATCGGTGAGAAAAGGGTTTTGATGTTTTACACGAACGGTTCCAGATCCAACTGGGTTATGCACGAGTATCGCGCTTCT…
		Protein	MGNNMVGFRFRPTDEELVEHYLRPKNNGGGSTTSSQIINTVNICNLDPWELPPLSRMASSDQVWYFFGRKESRYNRGERQKRKTKSGYWKKTGKTLPITRKSGNHETIGEKRVLMFYTNGSRSNWVMHEYRASCLSPNDSGAYTICKVQFKGEASEISSSSGVDHVVHTHSLPTPMNNPVGSEGLQSPSQFSGNQQEMQFDAETEMDFEDLLNYDLNSLLDSEF
BjuNAC290	BjuO007254	CDS	ATGGTCGAAGAGCTTTCCGTAGGGTTTCGCTTCTATCCGACGGAAGTGGAGCTAATTTCGTTCTACTTAAGAATCCAGCTCGACGGAGGACATGCTACCATTCACAGCCTCATACCCATCCTCGATGTGTTTAACGTTGAGCCTACTCAACTTCCAAATCTTGCGGGAGAGAGGTGTCGAGGAGACAAAGAACAATGGCTTTTCTTCGTGCCAAGACAAGAGAGAGAAGCTAGAGGAGGAAGACCGAGCAGGACCACTAATTCAGGATACTGGAAAGCAACTGGTTCACCGGGACCTGTGTTCTCGCCGGATAATCGAGTGATCGGTGTTAAGAAGACGATGGTTTTTTACATCGGGAAAGCACCTAAGGGGAGAAAGACAAAGTGGAAGATGAATGAA…
		Protein	MVEELSVGFRFYPTEVELISFYLRIQLDGGHATIHSLIPILDVFNVEPTQLPNLAGERCRGDKEQWLFFVPRQEREARGGRPSRTTNSGYWKATGSPGPVFSPDNRVIGVKKTMVFYIGKAPKGRKTKWKMNEYKAIDETASVSAIPKLRHEFSVCRIYIKSGSSRAFDRRPTEGSRTETKLPSNEIETSSRNTIPTSLETTQSNSQMIAGISQLLERKVPNIGVETSSCASATISTSPETSYSGGGDQVQLPVNATTTQRISDMVDGLSQPFWEWEQINWS*
BjuNAC291	BjuO008046	CDS	ATGGGGGAGAAAGAGTGGTACTTTTACTGTCCAAGAGACAGGAAATATCGGAACAGCACGAGGCCTAACCGAGTAACTGGAGGTGGATTCTGGAAAGCAACCGGAACTGACCGACCTATATACTCATTGGACTCGACACGATGCATCGGTCTGAAGAAGTCGCTTGTGTTCTACCGTGGTCGAGCTGCTAAAGGAATCAAAACCGATTGGATGATGCATGAATTTCGTCTCCCTTCTCTCTCTGACTCTCATCACTCATCGTCATATCCCAGCTACAATAACAAGAAACAACACCATAACATCAACAATAAAGAGATTCCTTCGAATGAGGCTTGGGCTATTTGCAGAATATTCAAGAAGACGAACTCAGTATCATCACAAAGATCAGTCCCACAATCA…
		Protein	MGEKEWYFYCPRDRKYRNSTRPNRVTGGGFWKATGTDRPIYSLDSTRCIGLKKSLVFYRGRAAKGIKTDWMMHEFRLPSLSDSHHSSSYPSYNNKKQHHNINNKEIPSNEAWAICRIFKKTNSVSSQRSVPQSWLNPAIPDTSQYNSLSQTTTLFASTDVFSNLATRQNLISSPVDEPASFTESAAAYFASQMLGVPYNIARNNVTGDAMFPRNSETGNTLFPSNNEDNYFHNLAGGLTHELPNVRSMVETGFETTASEMSATSYSPNN*
BjuNAC292	BjuO008041	CDS	ATGGATTATGATGCATCAAGAATAGTTGAAATATTAGAAGATGAAGAACAGATTGATCTACCACCTGGATTCAGATTTCACCCTACTGATGAAGAACTCATATCTCACTATCTTAAACCAAAGGTCTTCAACACTTTATTCTCTGCCACTGCCATTGGTGAAGTTGATCTCAACAAGATTGAGCCCTGGGACTTACCAAAAGGAATATATTCAATCCAAAATCTTCCCCAAACAGCAAAGAACGAATGGGTTATTTGCCGCGTTTTCCAGAAACGTGCTGATGGTACAAAGGTTGATATGTCCGATTTAATGTTTCTTGATTCAAACATTAACCGAACTGGACCGACCAGATTACCTTCGTTGATGGATTGTTCTCAAAGAGATTCCTCCCTTGGTTTG…
		Protein	MDYDASRIVEILEDEEQIDLPPGFRFHPTDEELISHYLKPKVFNTLFSATAIGEVDLNKIEPWDLPKGIYSIQNLPQTAKNEWVICRVFQKRADGTKVDMSDLMFLDSNINRTGPTRLPSLMDCSQRDSSLGLSTHVSCFSDQETEDKSLIHHESKDGSGSLFYSDPLFLQDNYSLIKMFLNDQETLFPGPDSTGLAAGTGELDCFWNP
BjuNAC293	BjuO000114	CDS	ATGTCAAAAGAGATTGAGCTTCCAGGTTTCAGATTCCACCCAACCGAGGAGGAGCTTCTTGATTTCTACCTCAGGAACATGGACGTTGTGCTGTGTAAGATATACAGAAAAGCCACTTCACTTAAAGTGTTGGAGCAACGAGCAGAGATGGAAGCTAAGATGAACCAAACATGCCCAAACTCTCCTCTCTCGTCTTCCGAGATTTCTTTCGATGGAAAAGAGGAAGACTTGATGATGAATTCGTTCCCTTTTCCTCAAGCATCAGCCATGCAAGAAGTAAACAACAACTTCATGCTTCAAGGACATACGGAAAATGCAAAGAACGAAGAGAAACAAAGAGAAACAGAGATGAAAGAGTCTTCTTCATCCCTGAAGCTACCATGTGGAGTCTTACCATTA…
		Protein	MSKEIELPGFRFHPTEEELLDFYLRNMDVVLCKIYRKATSLKVLEQRAEMEAKMNQTCPNSPLSSSEISFDGKEEDLMMNSFPFPQASAMQEVNNNFMLQGHTENAKNEEKQRETEMKESSSSLKLPCGVLPLPELQLPKQGLEWGQDQFLSISPWLQNLTPIVNLLNF
BjuNAC294	BjuO008781	CDS	ATGAACATATCAGTAAACGGACAGTCACAAGTGCCTCCTGGCTTTAGGTTTCACCCGACTGAGGAAGAGCTCTTGCAGTATTACCTCCGCAAAAAAATGTCCAACATCAAGATTGATCTCGATGTTATTCGTGATGTTGATCTCAACAAGCTCGAGCCTTGGGATATTCAAGAGATGTGTAAGATTGGAACGACGCCACAGAACGATTGGTACTTCTTTAGCCACAAGGACAAGAAGTATCCCACGGGAACAAGAACCAACCGAGCGACCACGGTCGGGTTTTGGAAAGCAACAGGACGTGACAAGATCATATACAGCAATGGCGTTAGGATCGGTATGCGGAAAACGCTTGTCTTCTACAAAGGTCGAGCCCCTCATGGTCAAAAATCCGACTGGATC…
		Protein	MNISVNGQSQVPPGFRFHPTEEELLQYYLRKKMSNIKIDLDVIRDVDLNKLEPWDIQEMCKIGTTPQNDWYFFSHKDKKYPTGTRTNRATTVGFWKATGRDKIIYSNGVRIGMRKTLVFYKGRAPHGQKSDWIMHEYRLDDNLLVSSSNLDDDVTLETCEFIGGDEGWVVCRVFMKKTLCKPVISSSPPRSVKTPSFNEETIGQFLEVMEQSCKKETILDPFLKLPNLECPNNTVASYHRLMDDQVNSCHVSKSVDPSFVTSWAALDRLVALQLNGHNSCYEIPQSPFHGLNRPGSYNTGLTPDYYIPEMEIWNDDVIVQPIVSHVQQ*
BjuNAC295	BjuO010254	CDS	ATGTTCATATTTGTAGGTGTGAGCAAGGACGGGACAGTCCGTCATTTCTTCCACCGACCATCAAAGGCATACACGACGGGAACAAGAAAGCGACGTAAAGTTCACACTGACTCCGAAGTCGATGGCGAGACACGGTGGCACAAAACCGGCAAAACACGGCCAGTTTTCACTGGAGGAAGAGTGAAAGGCTACAAAAAAATCCTAGTACTCTACACAAACTACGGTAAACAAAAAAAACCCGAGAAGACTAATTGGGTAATGCATCAATATCATCTTGGCACCAACGAGGAAGAGAAAGAAGGTGAACTCGTCGTCTCCAAAATCTTCTACCAGACTCAACCACGCCAATGCAGTGGATCCCTTTCTGCTGCTGCTACGGCAAAGGAGCGGCCTTACCTC…
		Protein	MFIFVGVSKDGTVRHFFHRPSKAYTTGTRKRRKVHTDSEVDGETRWHKTGKTRPVFTGGRVKGYKKILVLYTNYGKQKKPEKTNWVMHQYHLGTNEEEKEGELVVSKIFYQTQPRQCSGSLSAAATAKERPYLHLHGHHLGGGGSRHLYHNNGNVKGNVGGGSAGASEYYNNIPAIMSFNQSGIQNHLVHGTQPFIP
BjuNAC296	BjuO010319	CDS	ATGATGTCCGAATCTATGAGCATATCAGTGAACGGACAATCTCAAGTGCCTCCTGGGTTTAGGTTTCACCCGACCGAGGAAGAGCTGCTGCTGTATTATCTCCGGAAGAAAGTCAATAGCATCAAGATCGATCTCGACGTTATTCGCGACGTTGATCTTAACAAGCTCGAGCCTTGGGATATTCAAGAGATGTGTAAAATAGGAACAACGCCTCAAAACGACTGGTATTTCTTTAGCCACAAGGACAAAAAATATCCGACAGGAACCAGAACTAACCGAGCTACGGCAGCCGGATTTTGGAAAGCAACGGGTCGTGACAAGATCATATATAGTAATGGCCGTAGGATCGGGATGAGAAAGACTCTTGTTTTTTACAAAGGTCGAGCTCCTCACGGCCAA…
		Protein	MMSESMSISVNGQSQVPPGFRFHPTEEELLLYYLRKKVNSIKIDLDVIRDVDLNKLEPWDIQEMCKIGTTPQNDWYFFSHKDKKYPTGTRTNRATAAGFWKATGRDKIIYSNGRRIGMRKTLVFYKGRAPHGQKSDWIMHEYRLDDNIISTEDVTVREVVTIIGEASQDEGWVVCRIFKKKNLHKTLSSPIGGASLSGGGDMARATSSSQMFNDDTIEQFLEIMGRSCKEELNLDPFMKLPNLESPNSQTVNNNCHVNSPENHDIHVSNVVDTSFVTSWAALDRLVASQLNGPISYSMATVDESRVDQDHLAFPSINRSGSYHAGLMQEYTPEMELWNTTTSSLLSSSDSFRHVSNGSR*
BjuNAC297	BjuO010347	CDS	ATGAATAGAGAACAAAGTAAATCAAAGGTTGATGAATCTTCATCAAAGTCTAACTCTGTTCTTGGTCGTGATGAGGGTTTTGGTTCTGTCTCTTTAAACTTTGAAGTGGGATCTTCTTCTTTCCATAGCCACGTCAACAGTCTCCACGTCAACAGTTCCCAAGGCATGCCTCATCCTCCGGCTTTCAACCAACATGTCAACAATTATCACAGGAACAATCTCGAGGAACAGCAGAGACACAGGCTTCGCTATCGTCGCATCATGGAACGCATGCCTCGTACCCAACATACCGATCCCAGCAGCAGCTCCAACACTGTGAAGGCTCCGGTTTATCCGCCTGGTTCACAGTTTCTTCCAACGGACTTGGGGTGTGTAAGGGTTCATCTTAGAAACAAGGTG…
		Protein	MNREQSKSKVDESSSKSNSVLGRDEGFGSVSLNFEVGSSSFHSHVNSLHVNSSQGMPHPPAFNQHVNNYHRNNLEEQQRHRLRYRRIMERMPRTQHTDPSSSSNTVKAPVYPPGSQFLPTDLGCVRVHLRNKVEKNKSGFITTLDLYKDDPWLLDHVHNDLFPRGEWYYFTPRTKRGAKTTIRAVRGSGGGTWKSTSGKEAIKDKEGKVQGYVQDLAYNKTNVNGKIKPTGWNMKEYCLHEENQDDLVLCHIKGDIKKKGFVEAVKKNNILSDQVQNPEEEEAGANGVEMRRTLQEVEQQQQQQEQEQEAPVLHIPPHDDGQGLGVETTQNNDHNLIQEDHGDPTQQQQQQPQEKNAPVLFVPDPDECQDTGYMMTTLLQLNHSDATQQQQQQEQDAPP…
BjuNAC298	BjuO010747	CDS	ATGGCGGAGAATAAGGTAAACCTGTCGATCAATGGACAATCAAAAGTGCCACCAGGTTTCAGATTCCATCCCACCGAAGAAGAACTTCTCCACTACTATCTTCGCAAGAAAGTTCACTCTCAAAAAATAGATCTTGATGTCATTCGTGAAGTAGATCTCAACAAGCTTGAGCCTTGGGATATTCAAGAAGAATGTAGAATCGGTTCGGCGCCACAGAACGACTGGTACTTCTTCAGCCACAAGGACAAGAAGTATCCAACCGGGACCAGGACAAACCGGGCAACACTTGCCGGATTCTGGAAGGCTACTGGACGTGACAAGATCATCTACAGTTGTGTCCGGAGGATTGGATTGAGGAAGACGCTCGTGTTCTACAAAGGAAGAGCTCCCCACGGTCAG…
		Protein	MAENKVNLSINGQSKVPPGFRFHPTEEELLHYYLRKKVHSQKIDLDVIREVDLNKLEPWDIQEECRIGSAPQNDWYFFSHKDKKYPTGTRTNRATLAGFWKATGRDKIIYSCVRRIGLRKTLVFYKGRAPHGQKSDWIMHEYRLDETPTNNEYSDVVTEDLMTYNEEGWVVCRVFRKKNYQKIDDSPKITLYSSPDDTEEKRRSSTFHNTQNGTVLEHVLQYMDRPCPNLCMPEIPTTTKTQHNQDDLLYMQLPNLETPKSESLAGQSSTIPIQLDSALVQMKKTSRPVCSNWASLDRLVAWQLNNGHHKCDRTSFDEEEKDGDTMMQRWDLHWNNDDNVDLWSSFTESSSSPSSLDPLLHLSV
BjuNAC299	BjuO010848	CDS	ATGGAAGAAAATCTTCCTCCAGGGTTCAGATTTCATCCTACAGACGAGGAGCTCATAACGCATTATCTTTGTCGGAAAGTCTCCGATACTGGATTCACCGGTAAAGCTGTCGTCGACGTTGATCTGAACAAGTGTGAACCTTGGGATTTGCCAGCCAAGGCTTCAATGGGAGAGAAAGAGTGGTACTTCTTCAGCCTAAGAGACCGGAAATACCCAACCGGTTTAAGGACAAACCGAGCAACTGAAGCCGGTTATTGGAAAACCACGGGTAAAGATAAAGAGATATACAGAAGTGGAGTGCTGGTTGGGATGAAAAAAACCCTAGTTTTCTACAAAGGAAGAGCTCCAAAGGGCGAGAAAAGCAATTGGGTTATGCATGAGTATAGGCTTGAGAATAAA…
		Protein	MEENLPPGFRFHPTDEELITHYLCRKVSDTGFTGKAVVDVDLNKCEPWDLPAKASMGEKEWYFFSLRDRKYPTGLRTNRATEAGYWKTTGKDKEIYRSGVLVGMKKTLVFYKGRAPKGEKSNWVMHEYRLENKQPFTPAKEEWVVCRVFEKSTAIKKPQEQQPQSSFGSPCDANSSMANEFEDIELPNLNSNSSTFGYNHIHDHQYPQTSVYSEDNITSAAGLNMNMNMATNIPSWTTSLLAPPLSPINSLLLKAFQIRNSYSFPKEMVSNIHPSLHQQGASNIMQNGSSSSQPQPQEEAFNMDSIW
BjuNAC300	BjuO011310	CDS	ATGAACGGAAGAAGTATGAGACTACCACCTGGGTTTCGGTTCGATCCGGATGATGAAGATCTTGTTTTCGAGTATCTAGCCAAGAAGGTCCTCCACCGTCCGATGGACTTCGACCTCCCTGAGCTCCGTTCTTGCAATGTTGATCCTTGGGACTTGTTAGGAGATAAGAACACGGAAGTGTATTACTTTGTGAAGAAGGAAGAGCGAGAGAAGAAGGGAAGAGAGACGTTATCCGGTTACTGGGAAGAGTGTGATGATGAGGAAGTAATGGAGTCTGGAGATCGTGGTTGTAATTATTTAGAAGGAAGGAAAAGGACATTTGCTTTCTATATTGGGAAAAAACCTCGAGGAACAATAACTCCATGGATAATGTACGAGTTTCGGCTTCTTTCCTCTAGG…
		Protein	MNGRSMRLPPGFRFDPDDEDLVFEYLAKKVLHRPMDFDLPELRSCNVDPWDLLGDKNTEVYYFVKKEEREKKGRETLSGYWEECDDEEVMESGDRGCNYLEGRKRTFAFYIGKKPRGTITPWIMYEFRLLSSRATKRSSSSLPRGEVENWRAVKVIVKEENDEEIEEDEQASDESDGEEVVQSR
