# Supplementary material for: Genome-wide identification and characterization of NAC genes in Brassica juncea var. tumida
Source: PeerJ. 2021 May 5;9:e11212. doi: 10.7717/peerj.11212 (PMC8106399; doi:10.7717/peerj.11212)
Supplement: Table S4 [file peerj-09-11212-s013.xlsx]

## Sheet: Bju_Bni_blast
Query id	Subject id	% identity	e-value	bit score	Bni chr information	Bju chr information
BjuNAC004	BniB034809	92.33	0	548	B1	A01
BjuNAC005	BniB035221	99.72	0	708	B1	A01
BjuNAC006	BniB035220	92.11	0	508	B1	A01
BjuNAC007	BniB035144	96.95	3e-99	287	B1	A01
BjuNAC009	BniB044547	92.74	0	686	B1	A01
BjuNAC010	BniB044548	91.57	0	604	B1	A01
BjuNAC011	BniB040493	95.01	0	879	B1	A01
BjuNAC048	BniB036210	92.03	1e-179	496	B1	A03
BjuNAC049	BniB036211	90.32	2e-173	479	B1	A03
BjuNAC110	BniB031193	93.75	1e-98	280	B1	A08
BjuNAC119	BniB045881	96.81	3e-102	290	B1	A09
BjuNAC153	BniB017456	94.34	3e-32	117	B1	B01
BjuNAC248	BniB044548	99.12	0	683	B1	B07
BjuNAC249	BniB044547	99.72	0	731	B1	B07
BjuNAC250	BniB035087	93.11	0	984	B1	B07
BjuNAC251	BniB035086	93.05	0	665	B1	B07
BjuNAC252	BniB035085	90.11	2e-148	424	B1	B07
BjuNAC253	BniB035144	96.1	0	548	B1	B07
BjuNAC254	BniB035207	95.04	7e-48	156	B1	B07
BjuNAC255	BniB035220	98.24	0	553	B1	B07
BjuNAC256	BniB035298	97.98	6e-170	467	B1	B07
BjuNAC257	BniB034809	99.32	0	596	B1	B07
BjuNAC258	BniB045881	100	1e-121	340	B1	B07
BjuNAC259	BniB045768	98.69	0	625	B1	B07
BjuNAC261	BniB024746	99.14	0	690	B1	B07
BjuNAC262	BniB041122	99.25	6e-157	444	B1	B07
BjuNAC263	BniB036210	99	0	577	B1	B07
BjuNAC264	BniB036281	91.89	3e-63	196	B1	B07
BjuNAC265	BniB036292	100	0	680	B1	B07
BjuNAC266	BniB017456	99	0	595	B1	B07
BjuNAC267	BniB031193	100	8e-101	286	B1	B07
BjuNAC269	BniB004956	96.95	0	594	B1	B07
BjuNAC003	BniB018779	92.88	0	530	B2	A01
BjuNAC013	BniB023716	91.82	0	610	B2	A02
BjuNAC020	BniB007771	91.28	0	573	B2	A02
BjuNAC021	BniB006326	92.66	0	555	B2	A02
BjuNAC022	BniB015922	91.95	0	736	B2	A02
BjuNAC025	BniB008985	92.31	0	502	B2	A02
BjuNAC027	BniB014394	90.5	0	701	B2	A02
BjuNAC060	BniB012771	94.03	0	526	B2	A03
BjuNAC200	BniB015922	92.21	0	733	B2	B03
BjuNAC210	BniB012771	99.06	0	553	B2	B04
BjuNAC216	BniB045215	99.46	0	751	B2	B05
BjuNAC218	BniB018423	92.31	3e-103	298	B2	B05
BjuNAC219	BniB018779	97.5	0	522	B2	B05
BjuNAC220	BniB008382	94.85	0	541	B2	B05
BjuNAC222	BniB023429	100	0	794	B2	B05
BjuNAC223	BniB023433	99.28	0	545	B2	B05
BjuNAC224	BniB023716	98.11	0	657	B2	B05
BjuNAC225	BniB007771	98.09	0	590	B2	B05
BjuNAC227	BniB014394	99.76	0	842	B2	B05
BjuNAC231	BniB036526	98.12	0	540	B2	B05
BjuNAC038	BniB031842	91.13	4e-151	419	B3	A03
BjuNAC054	BniB029854	99.29	2e-168	466	B3	A03
BjuNAC123	BniB011874	92.71	0	651	B3	A09
BjuNAC126	BniB029665	92.06	0	567	B3	A09
BjuNAC270	BniB041017	99.29	0	1028	B3	B08
BjuNAC271	BniB028985	98.16	0	511	B3	B08
BjuNAC272	BniB042356	95.45	5e-167	488	B3	B08
BjuNAC273	BniB042268	94.64	0	647	B3	B08
BjuNAC275	BniB032681	98.12	0	504	B3	B08
BjuNAC276	BniB027750	100	0	608	B3	B08
BjuNAC278	BniB011874	99.71	0	683	B3	B08
BjuNAC035	BniB047040	92.02	2e-94	270	B4	A02
BjuNAC090	BniB004155	90.26	0	604	B4	A06
BjuNAC092	BniB047040	93.62	7e-100	285	B4	A06
BjuNAC103	BniB028052	94.03	0	590	B4	A07
BjuNAC162	BniB046995	100	0	524	B4	B02
BjuNAC232	BniB012373	96.17	2e-174	489	B4	B06
BjuNAC233	BniB004155	99.71	0	683	B4	B06
BjuNAC236	BniB004525	98.85	0	657	B4	B06
BjuNAC237	BniB004248	98.42	9e-119	332	B4	B06
BjuNAC239	BniB048512	99.01	2e-146	412	B4	B06
BjuNAC241	BniB006291	98.82	0	654	B4	B06
BjuNAC243	BniB022760	97.55	0	642	B4	B06
BjuNAC244	BniB019396	92.23	0	556	B4	B06
BjuNAC245	BniB007256	98.8	0	658	B4	B06
BjuNAC246	BniB040195	95.15	0	507	B4	B06
BjuNAC247	BniB040195	94.86	0	528	B4	B06
BjuNAC066	BniB020166	91.47	2e-132	372	B5	A04
BjuNAC077	BniB048832	100	1e-164	453	B5	A05
BjuNAC079	BniB010715	90.55	5e-162	458	B5	A05
BjuNAC148	BniB017244	97.45	0	525	B5	B01
BjuNAC149	BniB020166	100	4e-147	410	B5	B01
BjuNAC150	BniB038893	96.21	0	609	B5	B01
BjuNAC151	BniB038893	95.22	6e-170	470	B5	B01
BjuNAC152	BniB008812	98.77	3e-85	246	B5	B01
BjuNAC154	BniB008873	100	0	706	B5	B01
BjuNAC156	BniB010715	99.63	0	513	B5	B01
BjuNAC157	BniB010712	100	0	560	B5	B01
BjuNAC158	BniB005174	97.59	0	712	B5	B01
BjuNAC159	BniB032464	95.22	0	668	B5	B01
BjuNAC160	BniB032466	98.84	0	666	B5	B01
BjuNAC033	BniB037742	94.84	0	693	B6	A02
BjuNAC083	BniB034068	95.32	0	569	B6	A06
BjuNAC084	BniB009756	91.9	0	729	B6	A06
BjuNAC121	BniB011001	98.72	3e-83	248	B6	A09
BjuNAC124	BniB004699	96.2	4e-133	374	B6	A09
BjuNAC203	BniB003279	100	0	669	B6	B04
BjuNAC204	BniB037742	95.92	0	679	B6	B04
BjuNAC205	BniB027173	100	0	652	B6	B04
BjuNAC206	BniB028875	94.12	4e-94	274	B6	B04
BjuNAC207	BniB029481	95.42	0	649	B6	B04
BjuNAC208	BniB011117	96.8	0	749	B6	B04
BjuNAC212	BniB004699	98.81	7e-123	349	B6	B04
BjuNAC214	BniB004699	96.59	4e-124	353	B6	B04
BjuNAC215	BniB038652	100	0	639	B6	B04
BjuNAC230	BniB011001	99.36	5e-84	249	B6	B05
BjuNAC017	BniB045438	92.86	0	640	B7	A02
BjuNAC026	BniB005418	90.03	0	554	B7	A02
BjuNAC075	BniB042852	92.33	0	654	B7	A05
BjuNAC107	BniB035526	100	0	572	B7	A07
BjuNAC108	BniB031957	95.9	0	528	B7	A07
BjuNAC109	BniB010534	96.31	0	580	B7	A07
BjuNAC134	BniB043023	90.91	4e-154	428	B7	A10
BjuNAC136	BniB042802	94.22	0	526	B7	A10
BjuNAC176	BniB005418	96.59	0	548	B7	B02
BjuNAC181	BniB015428	100	0	646	B7	B03
BjuNAC182	BniB033457	96.27	0	819	B7	B03
BjuNAC183	BniB042960	96.56	0	1017	B7	B03
BjuNAC184	BniB042961	92.57	0	1014	B7	B03
BjuNAC185	BniB042802	98.98	0	539	B7	B03
BjuNAC186	BniB042763	97.32	0	1036	B7	B03
BjuNAC187	BniB042764	92.31	0	747	B7	B03
BjuNAC189	BniB042767	99.17	0	500	B7	B03
BjuNAC190	BniB042768	98.41	0	580	B7	B03
BjuNAC192	BniB042772	94.76	0	772	B7	B03
BjuNAC193	BniB042773	98.78	2e-166	458	B7	B03
BjuNAC194	BniB043023	94.81	1e-164	453	B7	B03
BjuNAC198	BniB035526	93.36	0	532	B7	B03
BjuNAC199	BniB045377	99.68	0	586	B7	B03
BjuNAC202	BniB014418	99.17	0	701	B7	B03
BjuNAC037	BniB001717	96.6	2e-105	301	B8	A03
BjuNAC055	BniB011774	98.58	0	577	B8	A03
BjuNAC056	BniB000325	98.8	0	695	B8	A03
BjuNAC061	BniB036791	93.01	0	694	B8	A03
BjuNAC095	BniB017879	99.75	0	587	B8	A06
BjuNAC143	BniB013914	94.78	9e-154	427	B8	A10
BjuNAC145	BniB001717	97.48	0	535	B8	A10
BjuNAC161	BniB011774	98.93	0	580	B8	B02
BjuNAC164	BniB044251	98.48	0	750	B8	B02
BjuNAC165	BniB017177	99.2	1e-149	418	B8	B02
BjuNAC167	BniB033340	99.11	0	654	B8	B02
BjuNAC168	BniB013914	98.8	2e-160	443	B8	B02
BjuNAC169	BniB001717	98.92	0	544	B8	B02
BjuNAC170	BniB001465	97.47	0	647	B8	B02
BjuNAC171	BniB001319	98.42	0	1053	B8	B02
BjuNAC172	BniB025429	100	8e-116	331	B8	B02
BjuNAC173	BniB000325	99.7	0	701	B8	B02
BjuNAC174	BniB019142	99.32	0	575	B8	B02
BjuNAC180	BniB036791	99.46	0	684	B8	B02

## Sheet: Bju_Bra_blast-
Query id	Subject id	% identity	e-value	bit score	Bra chr information	Bju chr information
BjuNAC001	Bra011090	99.38	3e-113	336	A01	A01
BjuNAC002	Bra013272	100	0	531	A01	A01
BjuNAC003	Bra026353	97.67	0	565	A01	A01
BjuNAC004	Bra037585	99.67	0	566	A01	A01
BjuNAC005	Bra021114	92.76	0	643	A01	A01
BjuNAC006	Bra021113	98.92	0	551	A01	A01
BjuNAC009	Bra040152	99.16	0	729	A01	A01
BjuNAC010	Bra040153	99.13	0	635	A01	A01
BjuNAC011	Bra021366	99.38	0	923	A01	A01
BjuNAC029	Bra034118	91.25	0	727	A01	A02
BjuNAC030	Bra034120	95.72	0	1028	A01	A02
BjuNAC216	Bra011667	94.62	0	716	A01	B05
BjuNAC219	Bra026353	91.36	0	511	A01	B05
BjuNAC220	Bra013272	90.1	0	516	A01	B05
BjuNAC248	Bra040153	92.15	0	600	A01	B07
BjuNAC249	Bra040152	92.18	0	674	A01	B07
BjuNAC251	Bra034119	90.78	0	616	A01	B07
BjuNAC254	Bra021592	93.94	9e-39	132	A01	B07
BjuNAC255	Bra021113	92.2	0	516	A01	B07
BjuNAC257	Bra037585	92	0	555	A01	B07
BjuNAC012	Bra028790	95.71	0	635	A02	A02
BjuNAC013	Bra028685	98.41	0	651	A02	A02
BjuNAC016	Bra023395	100	3e-167	460	A02	A02
BjuNAC017	Bra023669	99.7	0	683	A02	A02
BjuNAC018	Bra020188	100	1e-178	488	A02	A02
BjuNAC019	Bra020326	96.23	0	505	A02	A02
BjuNAC020	Bra022685	99.46	0	665	A02	A02
BjuNAC021	Bra039745	93.08	0	827	A02	A02
BjuNAC022	Bra007996	96.81	0	584	A02	A02
BjuNAC023	Bra007996	96.33	0	611	A02	A02
BjuNAC024	Bra008259	99.06	0	591	A02	A02
BjuNAC025	Bra008309	99.23	0	536	A02	A02
BjuNAC026	Bra008423	98.85	0	606	A02	A02
BjuNAC027	Bra008553	96.16	0	796	A02	A02
BjuNAC028	Bra022046	100	1e-100	291	A02	A02
BjuNAC031	Bra026595	99.24	0	665	A02	A02
BjuNAC032	Bra029313	97.54	0	666	A02	A02
BjuNAC033	Bra029266	94.02	0	684	A02	A02
BjuNAC034	Bra029266	91.26	0	579	A02	A02
BjuNAC035	Bra031915	95.68	3e-97	277	A02	A02
BjuNAC162	Bra029201	92.86	1e-178	491	A02	B02
BjuNAC204	Bra029266	91.06	0	634	A02	B04
BjuNAC209	Bra020188	95.32	2e-160	442	A02	B04
BjuNAC223	Bra028645	92.83	0	497	A02	B05
BjuNAC224	Bra028685	93.08	0	614	A02	B05
BjuNAC225	Bra022685	91.28	0	573	A02	B05
BjuNAC227	Bra008553	90.75	0	740	A02	B05
BjuNAC237	Bra031915	91.01	2e-114	321	A02	B06
BjuNAC036	Bra005804	99.65	0	1099	A03	A03
BjuNAC037	Bra006015	100	3e-108	308	A03	A03
BjuNAC038	Bra006186	95.16	3e-159	440	A03	A03
BjuNAC039	Bra006229	99.52	4e-142	393	A03	A03
BjuNAC040	Bra006257	98.58	3e-149	421	A03	A03
BjuNAC041	Bra006392	99.8	0	1002	A03	A03
BjuNAC042	Bra006624	98.72	2e-165	454	A03	A03
BjuNAC044	Bra000282	99.26	0	570	A03	A03
BjuNAC045	Bra001000	98.85	0	645	A03	A03
BjuNAC046	Bra001365	98.38	0	711	A03	A03
BjuNAC049	Bra001480	99.28	0	517	A03	A03
BjuNAC051	Bra001596	98.98	0	581	A03	A03
BjuNAC052	Bra001597	95.14	0	604	A03	A03
BjuNAC053	Bra001705	99.18	8e-176	484	A03	A03
BjuNAC055	Bra013034	100	0	585	A03	A03
BjuNAC056	Bra012960	95.51	0	669	A03	A03
BjuNAC057	Bra012626	100	0	566	A03	A03
BjuNAC058	Bra024197	95.88	1e-108	311	A03	A03
BjuNAC059	Bra019052	98	0	563	A03	A03
BjuNAC060	Bra024152	99.6	0	798	A03	A03
BjuNAC061	Bra017750	98.65	0	732	A03	A03
BjuNAC153	Bra001705	94.34	2e-32	117	A03	B01
BjuNAC161	Bra013034	98.93	0	579	A03	B02
BjuNAC173	Bra012960	94.61	0	661	A03	B02
BjuNAC177	Bra024194	94.3	0	657	A03	B02
BjuNAC178	Bra024197	93.16	2e-105	303	A03	B02
BjuNAC179	Bra019052	93.02	0	529	A03	B02
BjuNAC180	Bra017750	94.09	0	645	A03	B02
BjuNAC210	Bra024152	92.37	0	771	A03	B04
BjuNAC264	Bra001586	90.79	4e-44	146	A03	B07
BjuNAC266	Bra001705	90.1	0	529	A03	B07
BjuNAC273	Bra006449	99.4	0	677	A03	B08
BjuNAC275	Bra000282	93.75	0	501	A03	B08
BjuNAC276	Bra000709	97.9	0	595	A03	B08
BjuNAC278	Bra000709	94.72	0	653	A03	B08
BjuNAC065	Bra025521	94.01	1e-92	266	A04	A04
BjuNAC066	Bra021856	100	8e-148	412	A04	A04
BjuNAC067	Bra037743	100	0	551	A04	A04
BjuNAC149	Bra021856	91.47	5e-132	372	A04	B01
BjuNAC150	Bra032095	99.68	0	631	A04	B01
BjuNAC151	Bra032095	99.6	4e-178	491	A04	B01
BjuNAC165	Bra032095	92.43	6e-144	404	A04	B02
BjuNAC069	Bra004579	98.67	0	774	A05	A05
BjuNAC070	Bra005492	100	3e-155	430	A05	A05
BjuNAC072	Bra027238	92.19	0	586	A05	A05
BjuNAC073	Bra034439	100	0	1053	A05	A05
BjuNAC074	Bra010193	100	0	1257	A05	A05
BjuNAC077	Bra022236	96.33	3e-171	470	A05	A05
BjuNAC078	Bra027237	94.59	0	683	A05	A05
BjuNAC079	Bra034713	99.64	0	518	A05	A05
BjuNAC080	Bra029844	100	6e-172	485	A05	A05
BjuNAC082	Bra032009	99.58	0	956	A05	A05
BjuNAC155	Bra027238	91.02	0	608	A05	B01
BjuNAC156	Bra034713	91.27	3e-171	473	A05	B01
BjuNAC158	Bra029844	91.2	0	699	A05	B01
BjuNAC159	Bra031949	92.31	0	579	A05	B01
BjuNAC241	Bra004509	94.1	0	625	A05	B06
BjuNAC083	Bra018998	99	0	598	A06	A06
BjuNAC084	Bra019750	97.96	0	780	A06	A06
BjuNAC085	Bra017980	97.08	0	600	A06	A06
BjuNAC086	Bra019442	100	0	515	A06	A06
BjuNAC087	Bra019442	100	0	540	A06	A06
BjuNAC088	Bra019459	100	0	554	A06	A06
BjuNAC089	Bra019599	93.92	5e-138	395	A06	A06
BjuNAC090	Bra010077	91.93	0	638	A06	A06
BjuNAC092	Bra024306	98.4	4e-105	298	A06	A06
BjuNAC093	Bra009774	96.45	0	565	A06	A06
BjuNAC094	Bra025374	99.34	2e-109	314	A06	A06
BjuNAC095	Bra024818	93.38	0	579	A06	A06
BjuNAC096	Bra025012	98.61	9e-93	271	A06	A06
BjuNAC233	Bra010077	93.41	0	628	A06	B06
BjuNAC235	Bra024263	98.84	0	655	A06	B06
BjuNAC277	Bra019442	92.4	2e-180	498	A06	B08
BjuNAC097	Bra002018	97.81	0	651	A07	A07
BjuNAC100	Bra012342	97.56	0	577	A07	A07
BjuNAC101	Bra012024	97.5	2e-142	401	A07	A07
BjuNAC102	Bra028435	99.3	2e-103	298	A07	A07
BjuNAC103	Bra028441	98.51	0	619	A07	A07
BjuNAC105	Bra003335	95.19	0	578	A07	A07
BjuNAC106	Bra003478	99.4	0	676	A07	A07
BjuNAC108	Bra004385	100	0	568	A07	A07
BjuNAC109	Bra016098	99.38	0	591	A07	A07
BjuNAC110	Bra003335	98.52	1e-100	291	A07	A08
BjuNAC199	Bra015750	94.62	0	553	A07	B03
BjuNAC200	Bra016098	93.75	0	567	A07	B03
BjuNAC202	Bra039915	92.59	0	519	A07	B03
BjuNAC226	Bra030099	93.63	0	615	A07	B05
BjuNAC239	Bra012024	91.13	8e-128	364	A07	B06
BjuNAC242	Bra003602	98.6	0	549	A07	B06
BjuNAC246	Bra035127	95.65	0	508	A07	B06
BjuNAC247	Bra035127	94.84	0	519	A07	B06
BjuNAC267	Bra003335	93.33	8e-92	268	A07	B07
BjuNAC111	Bra036744	97.81	0	1046	A08	A08
BjuNAC112	Bra016783	98.45	0	704	A08	A08
BjuNAC113	Bra036326	96.27	0	550	A09	A09
BjuNAC114	Bra036327	98.82	0	793	A09	A09
BjuNAC115	Bra036328	98.79	6e-174	479	A09	A09
BjuNAC116	Bra036223	100	0	685	A09	A09
BjuNAC117	Bra036520	99.66	0	610	A09	A09
BjuNAC118	Bra035896	96.99	0	681	A09	A09
BjuNAC119	Bra037779	100	3e-104	295	A09	A09
BjuNAC120	Bra027024	99.23	0	749	A09	A09
BjuNAC121	Bra027101	99.36	5e-84	250	A09	A09
BjuNAC122	Bra017416	100	0	696	A09	A09
BjuNAC123	Bra037914	96.79	0	681	A09	A09
BjuNAC124	Bra032910	100	8e-138	385	A09	A09
BjuNAC125	Bra023288	99.12	0	707	A09	A09
BjuNAC126	Bra007640	100	0	637	A09	A09
BjuNAC127	Bra026981	100	3e-136	385	A09	A09
BjuNAC128	Bra024677	90.65	0	752	A09	A10
BjuNAC212	Bra032910	95.83	2e-119	341	A09	B04
BjuNAC214	Bra032910	92.61	6e-120	342	A09	B04
BjuNAC230	Bra027101	98.72	4e-83	247	A09	B05
BjuNAC258	Bra037779	96.81	4e-119	333	A09	B07
BjuNAC129	Bra033308	97.75	0	714	A10	A10
BjuNAC130	Bra033306	100	1e-119	350	A10	A10
BjuNAC133	Bra033300	98.47	0	835	A10	A10
BjuNAC135	Bra033296	99.34	0	835	A10	A10
BjuNAC136	Bra033239	100	0	589	A10	A10
BjuNAC137	Bra035712	96.74	4e-87	251	A10	A10
BjuNAC138	Bra003023	97.01	0	681	A10	A10
BjuNAC141	Bra002408	99.57	8e-168	461	A10	A10
BjuNAC143	Bra008849	98.36	7e-154	431	A10	A10
BjuNAC144	Bra008980	98.48	0	677	A10	A10
BjuNAC145	Bra009370	98.92	0	527	A10	A10
BjuNAC146	Bra009246	99.29	0	591	A10	A10
BjuNAC147	Bra009456	98.19	0	1040	A10	A10
BjuNAC163	Bra003023	92.95	0	583	A10	B02
BjuNAC166	Bra002408	91.88	2e-153	424	A10	B02
BjuNAC167	Bra002148	95.83	0	637	A10	B02
BjuNAC168	Bra008849	95.08	7e-149	417	A10	B02
BjuNAC169	Bra009370	98.92	0	526	A10	B02
BjuNAC185	Bra033239	91.84	0	514	A10	B03
